# Supplementary material for: Loss of PHF6 leads to aberrant development of human neuron-like cells
Source: Sci Rep. 2020 Nov 4;10:19030. doi: 10.1038/s41598-020-75999-2 (PMC7642390; doi:10.1038/s41598-020-75999-2)
Supplement: Supplementary file 2 — Supplementary Tables. [file 41598_2020_75999_MOESM2_ESM.xlsx]

## Sheet: DESeq data PHF6 KO 
ensembl_gene_id	baseMean	log2FoldChange	FCIngen	lfcSE	stat	pvalue	padj	con_1	con_2	con_3	KO_1	KO_2	KO_3	external_gene_name	hgnc_symbol	description	chromosome_name	start_position	end_position	strand	gene_biotype
ENSG00000165646	3294.63	-1.96815	-3.91265	0.128961	-15.2615	1.37974e-52	2.55418e-48	5418.84	5328.13	4996.52	1425.78	1274.75	1323.73	SLC18A2	SLC18A2	solute carrier family 18 (vesicular monoamine transporter), member 2 [Source:HGNC Symbol;Acc:10935]	10	119000604	119038941	1	protein_coding
ENSG00000185633	742.421	-3.4753	-11.1217	0.251078	-13.8415	1.43199e-43	1.32545e-39	1410.97	1535.74	1139.94	121.88	148.609	97.3841	NDUFA4L2	NDUFA4L2	NADH dehydrogenase (ubiquinone) 1 alpha subcomplex, 4-like 2 [Source:HGNC Symbol;Acc:29836]	12	57628686	57634498	-1	protein_coding
ENSG00000172572	469.154	-2.29792	-4.9175	0.175191	-13.1167	2.64179e-39	1.63016e-35	788.175	774.732	776.48	163.907	141.854	169.776	PDE3A	PDE3A	phosphodiesterase 3A, cGMP-inhibited [Source:HGNC Symbol;Acc:8778]	12	20522179	20837315	1	protein_coding
ENSG00000178171	179.885	4.09886	17.1349	0.368139	11.134	8.56964e-29	3.96603e-25	25.1211	15.8324	18.586	254.266	364.767	400.74	AMER3	AMER3	APC membrane recruitment protein 3 [Source:HGNC Symbol;Acc:26771]	2	131513008	131525707	1	protein_coding
ENSG00000210195	279.618	2.92262	7.58221	0.268246	10.8953	1.2139e-27	4.49433e-24	58.616	70.7181	66.0834	606.246	431.351	444.692	MT-TT	MT-TT	mitochondrially encoded tRNA threonine [Source:HGNC Symbol;Acc:7499]	MT	15888	15953	1	Mt_tRNA
ENSG00000117318	2433.37	1.93555	3.82523	0.181571	10.66	1.5657e-26	4.83071e-23	924.248	917.224	1184.34	3619.62	3806.89	4147.87	ID3	ID3	inhibitor of DNA binding 3, dominant negative helix-loop-helix protein [Source:HGNC Symbol;Acc:5362]	1	23884409	23886285	-1	protein_coding
ENSG00000177706	626.31	2.34289	5.07318	0.220667	10.6173	2.4753e-26	5.72785e-23	178.988	182.6	257.106	1021.27	1027.72	1090.19	FAM20C	FAM20C	family with sequence similarity 20, member C [Source:HGNC Symbol;Acc:22140]	7	192969	300711	1	protein_coding
ENSG00000107562	2470.54	3.89564	14.8835	0.366491	10.6296	2.17155e-26	5.72785e-23	231.324	222.709	479.105	4787.98	5526.5	3575.64	CXCL12	CXCL12	chemokine (C-X-C motif) ligand 12 [Source:HGNC Symbol;Acc:10672]	10	44793038	44881941	-1	protein_coding
ENSG00000075643	130.928	-2.72535	-6.61322	0.274896	-9.91412	3.61423e-23	7.41442e-20	211.436	235.375	235.422	34.6727	37.6347	31.025	MOCOS	MOCOS	molybdenum cofactor sulfurase [Source:HGNC Symbol;Acc:18234]	18	33767482	33852120	1	protein_coding
ENSG00000003137	15190.5	2.35496	5.1158	0.237782	9.90386	4.00519e-23	7.41442e-20	3917.85	4543.9	6441.06	24619.7	27317	24303.8	CYP26B1	CYP26B1	cytochrome P450, family 26, subfamily B, polypeptide 1 [Source:HGNC Symbol;Acc:20581]	2	72356367	72375167	-1	protein_coding
ENSG00000124212	1761.64	3.99151	15.9061	0.417127	9.56905	1.07894e-21	1.81575e-18	177.941	145.658	301.505	4880.44	3041.65	2022.66	PTGIS	PTGIS	prostaglandin I2 (prostacyclin) synthase [Source:HGNC Symbol;Acc:9603]	20	48120411	48184683	-1	protein_coding
ENSG00000166405	196.052	2.43317	5.4008	0.258628	9.40798	5.05743e-21	7.80193e-18	56.5225	63.3296	64.0183	278.432	342.572	371.439	RIC3	RIC3	RIC3 acetylcholine receptor chaperone [Source:HGNC Symbol;Acc:30338]	11	8127597	8190602	-1	protein_coding
ENSG00000196730	1848.05	-3.17322	-9.02058	0.351386	-9.03059	1.70749e-19	2.43146e-16	3722.11	4022.49	2237.54	357.234	249.933	498.986	DAPK1	DAPK1	death-associated protein kinase 1 [Source:HGNC Symbol;Acc:2674]	9	90112143	90323548	1	protein_coding
ENSG00000141448	606.107	2.56499	5.91753	0.293167	8.74927	2.14738e-18	2.83945e-15	161.194	191.044	173.469	1266.08	698.654	1146.2	GATA6	GATA6	GATA binding protein 6 [Source:HGNC Symbol;Acc:4174]	18	19749404	19782491	1	protein_coding
ENSG00000144724	243.067	2.23945	4.72218	0.261404	8.56702	1.06196e-17	1.31059e-14	63.8495	97.1054	93.9623	380.349	387.926	435.212	PTPRG	PTPRG	protein tyrosine phosphatase, receptor type, G [Source:HGNC Symbol;Acc:9671]	3	61547243	62283288	1	protein_coding
ENSG00000091972	249.985	4.35326	20.4392	0.513196	8.48266	2.2011e-17	2.54667e-14	23.0277	20.0544	26.8464	775.407	221.948	432.627	CD200	CD200	CD200 molecule [Source:HGNC Symbol;Acc:7203]	3	112051194	112081659	1	protein_coding
ENSG00000095303	2814.19	-2.26326	-4.80076	0.267146	-8.47202	2.41178e-17	2.62628e-14	4246.52	4444.68	5283.57	955.074	699.619	1255.65	PTGS1	PTGS1	prostaglandin-endoperoxide synthase 1 (prostaglandin G/H synthase and cyclooxygenase) [Source:HGNC Symbol;Acc:9604]	9	125132824	125157982	1	protein_coding
ENSG00000140450	4433.86	-1.89038	-3.70733	0.225564	-8.38068	5.26212e-17	5.4118e-14	7473.53	7442.28	6035.27	2348.29	1592.24	1711.55	ARRDC4	ARRDC4	arrestin domain containing 4 [Source:HGNC Symbol;Acc:28087]	15	98462784	98517068	1	protein_coding
ENSG00000102195	115.261	-5.7746	-54.7428	0.693873	-8.32226	8.6299e-17	8.40825e-14	296.22	278.65	104.288	2.10137	7.71993	2.58542	GPR50	GPR50	G protein-coupled receptor 50 [Source:HGNC Symbol;Acc:4506]	X	150345125	150349937	1	protein_coding
ENSG00000107159	298.52	-3.94708	-15.4238	0.474706	-8.31479	9.19145e-17	8.50761e-14	475.208	687.126	519.374	37.8247	56.9345	14.6507	CA9	CA9	carbonic anhydrase IX [Source:HGNC Symbol;Acc:1383]	9	35673853	35681156	1	protein_coding
ENSG00000135919	4556.45	-2.45995	-5.50199	0.297457	-8.26993	1.34037e-16	1.18157e-13	6615.23	7191.08	9327.05	1945.87	1110.7	1148.79	SERPINE2	SERPINE2	serpin peptidase inhibitor, clade E (nexin, plasminogen activator inhibitor type 1), member 2 [Source:HGNC Symbol;Acc:8951]	2	224839829	224904036	-1	protein_coding
ENSG00000135111	8493.83	1.36292	2.57206	0.165007	8.25977	1.45958e-16	1.22817e-13	5139.36	4899.6	4228.3	12655.5	10897.6	13142.6	TBX3	TBX3	T-box 3 [Source:HGNC Symbol;Acc:11602]	12	115108059	115121969	-1	protein_coding
ENSG00000261638	76.637	-4.93717	-30.6362	0.619445	-7.97031	1.58273e-15	1.22081e-12	110.952	121.382	212.706	6.30412	6.75494	1.72361	RP11-700H13.1			16	58881711	58914117	-1	lincRNA
ENSG00000160097	2092.47	1.49731	2.82316	0.187743	7.97535	1.51951e-15	1.22081e-12	1018.45	1100.88	1164.72	2574.18	3493.27	3203.33	FNDC5	FNDC5	fibronectin type III domain containing 5 [Source:HGNC Symbol;Acc:20240]	1	33327869	33338083	-1	protein_coding
ENSG00000133110	73.2771	3.29113	9.78879	0.413703	7.95529	1.78715e-15	1.32335e-12	10.4671	13.7214	16.5208	140.792	149.574	108.588	POSTN	POSTN	periostin, osteoblast specific factor [Source:HGNC Symbol;Acc:16953]	13	38136720	38172981	-1	protein_coding
ENSG00000142619	230.94	-6.46469	-88.3211	0.819328	-7.89023	3.0162e-15	2.14754e-12	506.609	531.969	331.449	2.10137	13.5099	0	PADI3	PADI3	peptidyl arginine deiminase, type III [Source:HGNC Symbol;Acc:18337]	1	17575593	17610728	1	protein_coding
ENSG00000123104	5803.07	-1.94595	-3.85292	0.247331	-7.86781	3.60906e-15	2.47448e-12	9133.62	9388.61	9120.54	3068.01	2364.23	1743.43	ITPR2	ITPR2	inositol 1,4,5-trisphosphate receptor, type 2 [Source:HGNC Symbol;Acc:6181]	12	26490342	26986131	-1	protein_coding
ENSG00000135409	227.401	2.13777	4.4008	0.271907	7.86212	3.77675e-15	2.49697e-12	78.5035	71.7735	102.223	379.298	419.771	312.836	AMHR2	AMHR2	anti-Mullerian hormone receptor, type II [Source:HGNC Symbol;Acc:465]	12	53817639	53825318	1	protein_coding
ENSG00000164100	81.4529	-5.35736	-40.9946	0.68333	-7.84007	4.50282e-15	2.87435e-12	175.848	214.265	86.7344	7.35481	1.92998	2.58542	NDST3	NDST3	N-deacetylase/N-sulfotransferase (heparan glucosaminyl) 3 [Source:HGNC Symbol;Acc:7682]	4	118954773	119179803	1	protein_coding
ENSG00000148935	280.245	5.05158	33.1648	0.651719	7.75116	9.10542e-15	5.56899e-12	24.0744	16.8879	8.26042	1022.32	392.751	217.175	GAS2	GAS2	growth arrest-specific 2 [Source:HGNC Symbol;Acc:4167]	11	22647188	22834601	1	protein_coding
ENSG00000139352	1045.65	1.89356	3.71552	0.24439	7.74813	9.32577e-15	5.56899e-12	410.312	383.144	536.928	1496.18	2008.15	1439.22	ASCL1	ASCL1	achaete-scute family bHLH transcription factor 1 [Source:HGNC Symbol;Acc:738]	12	103351464	103354294	1	protein_coding
ENSG00000227115	107.99	-4.39016	-20.9687	0.569464	-7.70929	1.2652e-14	7.12921e-12	200.969	183.656	233.357	19.963	4.82496	5.17084	RP11-267C16.1			18	48872619	49088939	1	lincRNA
ENSG00000105251	6871.11	2.21626	4.64686	0.2875	7.70872	1.27087e-14	7.12921e-12	1958.4	2040.27	3302.1	9145.18	13390.2	11390.5	SHD	SHD	Src homology 2 domain containing transforming protein D [Source:HGNC Symbol;Acc:30633]	19	4278598	4290721	1	protein_coding
ENSG00000225391	1683.54	-1.03267	-2.04581	0.135758	-7.60671	2.81167e-14	1.53087e-11	2286.02	2381.19	2117.77	1060.14	1159.92	1096.22	RP11-55K22.5			6	137303302	137314371	-1	lincRNA
ENSG00000079689	215.162	6.00469	64.2082	0.79384	7.5641	3.90555e-14	2.0657e-11	10.4671	1.05549	8.26042	130.285	393.716	747.186	SCGN	SCGN	secretagogin, EF-hand calcium binding protein [Source:HGNC Symbol;Acc:16941]	6	25652464	25702011	1	protein_coding
ENSG00000236453	87.8167	-5.91284	-60.2478	0.784007	-7.54182	4.63474e-14	2.38329e-11	221.903	238.541	57.823	3.15206	2.89497	2.58542	AC003092.1			7	93652145	93695973	1	lincRNA
ENSG00000168621	274.922	-2.7233	-6.60383	0.364415	-7.47307	7.83457e-14	3.91982e-11	568.365	525.636	338.677	53.585	100.359	62.9119	GDNF	GDNF	glial cell derived neurotrophic factor [Source:HGNC Symbol;Acc:4232]	5	37812779	37839788	-1	protein_coding
ENSG00000023171	5176.3	-1.25135	-2.38065	0.168085	-7.44475	9.71279e-14	4.73166e-11	7681.83	7749.43	6439	3403.17	2989.54	2794.84	GRAMD1B	GRAMD1B	GRAM domain containing 1B [Source:HGNC Symbol;Acc:29214]	11	123396344	123498482	1	protein_coding
ENSG00000069431	2674.66	-2.97752	-7.87628	0.401488	-7.41619	1.20535e-13	5.72139e-11	5225.19	4799.33	4214.88	771.204	763.308	274.054	ABCC9	ABCC9	ATP-binding cassette, sub-family C (CFTR/MRP), member 9 [Source:HGNC Symbol;Acc:60]	12	21950335	22094336	-1	protein_coding
ENSG00000187634	987.625	2.1137	4.32801	0.286074	7.38866	1.48315e-13	6.86404e-11	364.256	391.588	356.231	2184.38	1159.92	1469.38	SAMD11	SAMD11	sterile alpha motif domain containing 11 [Source:HGNC Symbol;Acc:28706]	1	860260	879955	1	protein_coding
ENSG00000148948	121.787	-3.41164	-10.6416	0.471205	-7.24025	4.4786e-13	2.02214e-10	215.623	216.376	235.422	31.5206	23.1598	8.61807	LRRC4C	LRRC4C	leucine rich repeat containing 4C [Source:HGNC Symbol;Acc:29317]	11	40135753	41481323	-1	protein_coding
ENSG00000029534	712.437	1.14958	2.21849	0.158989	7.23055	4.81028e-13	2.12019e-10	440.666	402.143	485.3	979.24	964.991	1002.28	ANK1	ANK1	ankyrin 1, erythrocytic [Source:HGNC Symbol;Acc:492]	8	41510739	41754280	-1	protein_coding
ENSG00000137558	1158.77	-3.03234	-8.18135	0.420652	-7.20866	5.6504e-13	2.43256e-10	2144.72	1793.28	2257.16	193.326	423.631	140.474	PI15	PI15	peptidase inhibitor 15 [Source:HGNC Symbol;Acc:8946]	8	75736772	75767264	1	protein_coding
ENSG00000127920	2839.09	-3.59456	-12.0801	0.500121	-7.18737	6.60492e-13	2.77887e-10	6661.28	6729.83	2340.8	682.946	258.618	361.097	GNG11	GNG11	guanine nucleotide binding protein (G protein), gamma 11 [Source:HGNC Symbol;Acc:4403]	7	93551011	93557922	1	protein_coding
ENSG00000134250	4269.63	3.52257	11.4921	0.491461	7.16754	7.63601e-13	3.14128e-10	506.609	447.529	1096.57	4052.5	7268.31	12246.3	NOTCH2	NOTCH2	notch 2 [Source:HGNC Symbol;Acc:7882]	1	120454176	120612240	-1	protein_coding
ENSG00000164484	104.573	-3.18705	-9.10747	0.447682	-7.11901	1.08709e-12	4.37482e-10	218.763	170.99	175.534	28.3685	9.64991	24.1306	TMEM200A	TMEM200A	transmembrane protein 200A [Source:HGNC Symbol;Acc:21075]	6	130686879	130764208	1	protein_coding
ENSG00000092068	77.4745	-2.86661	-7.29347	0.406182	-7.05744	1.69604e-12	6.68023e-10	129.792	108.716	170.371	14.7096	23.1598	18.0979	SLC7A8	SLC7A8	solute carrier family 7 (amino acid transporter light chain, L system), member 8 [Source:HGNC Symbol;Acc:11066]	14	23594504	23652883	-1	protein_coding
ENSG00000130508	287.03	5.4448	43.5561	0.776549	7.01154	2.35708e-12	9.09047e-10	9.42042	14.7769	14.4557	718.67	77.1993	887.661	PXDN	PXDN	peroxidasin homolog (Drosophila) [Source:HGNC Symbol;Acc:14966]	2	1635659	1748624	-1	protein_coding
ENSG00000149591	701.782	1.93069	3.81239	0.276149	6.9915	2.71963e-12	1.02747e-09	282.613	276.539	315.961	1002.36	849.192	1484.03	TAGLN	TAGLN	transgelin [Source:HGNC Symbol;Acc:11553]	11	117070037	117075498	1	protein_coding
ENSG00000172379	1130.96	2.10115	4.2905	0.302456	6.94695	3.73263e-12	1.38197e-09	397.751	385.255	499.756	1230.35	1875.94	2396.68	ARNT2	ARNT2	aryl-hydrocarbon receptor nuclear translocator 2 [Source:HGNC Symbol;Acc:16876]	15	80696692	80890278	1	protein_coding
ENSG00000154229	3754.31	-1.84375	-3.58942	0.266058	-6.92989	4.21169e-12	1.52876e-09	6079.31	5593.06	5944.41	2085.61	1702.24	1121.21	PRKCA	PRKCA	protein kinase C, alpha [Source:HGNC Symbol;Acc:9393]	17	64298754	64806861	1	protein_coding
ENSG00000144821	2594.8	-1.0868	-2.12402	0.157821	-6.88626	5.72778e-12	2.03909e-09	3705.37	3752.28	3127.6	1597.04	1793.92	1592.62	MYH15	MYH15	myosin, heavy chain 15 [Source:HGNC Symbol;Acc:31073]	3	108099216	108248169	-1	protein_coding
ENSG00000107798	7564.8	-0.923826	-1.89714	0.134357	-6.87589	6.16048e-12	2.15175e-09	10550.9	9576.49	9594.48	5109.49	5628.79	4928.67	LIPA	LIPA	lipase A, lysosomal acid, cholesterol esterase [Source:HGNC Symbol;Acc:6617]	10	90973326	91174314	-1	protein_coding
ENSG00000119714	307.657	1.66884	3.17959	0.243959	6.84065	7.88341e-12	2.70255e-09	159.1	134.048	148.688	410.819	423.631	569.654	GPR68	GPR68	G protein-coupled receptor 68 [Source:HGNC Symbol;Acc:4519]	14	91698876	91720269	-1	protein_coding
ENSG00000266010	67.2265	4.44196	21.7351	0.649612	6.83786	8.03842e-12	2.70559e-09	4.18685	6.33296	7.22787	121.88	64.6544	199.077	GATA6-AS1	GATA6-AS1	GATA6 antisense RNA 1 (head to head) [Source:HGNC Symbol;Acc:48840]	18	19746859	19748929	-1	lincRNA
ENSG00000103196	1082.24	1.68274	3.21037	0.246459	6.82765	8.6314e-12	2.85329e-09	565.225	542.524	434.705	1567.62	1328.79	2054.55	CRISPLD2	CRISPLD2	cysteine-rich secretory protein LCCL domain containing 2 [Source:HGNC Symbol;Acc:25248]	16	84853590	84954374	1	protein_coding
ENSG00000088298	2702.22	-0.865457	-1.82192	0.126877	-6.82121	9.02773e-12	2.93195e-09	3521.14	3620.34	3325.85	2011.01	1917.44	1817.55	EDEM2	EDEM2	ER degradation enhancer, mannosidase alpha-like 2 [Source:HGNC Symbol;Acc:15877]	20	33703167	33865928	-1	protein_coding
ENSG00000146950	126.486	-3.55125	-11.7229	0.524116	-6.7757	1.23801e-11	3.9514e-09	200.969	164.657	333.515	15.7603	32.8097	11.2035	SHROOM2	SHROOM2	shroom family member 2 [Source:HGNC Symbol;Acc:630]	X	9754496	9917483	1	protein_coding
ENSG00000146674	6187.02	2.65627	6.30402	0.393947	6.74271	1.55455e-11	4.87759e-09	2245.2	2037.1	800.228	9217.68	10554.1	12267.8	IGFBP3	IGFBP3	insulin-like growth factor binding protein 3 [Source:HGNC Symbol;Acc:5472]	7	45951949	45961473	-1	protein_coding
ENSG00000069812	42.9505	-4.00281	-16.0312	0.594133	-6.73723	1.61435e-11	4.98081e-09	77.4568	97.1054	68.1485	2.10137	7.71993	5.17084	HES2	HES2	hes family bHLH transcription factor 2 [Source:HGNC Symbol;Acc:16005]	1	6472478	6484730	-1	protein_coding
ENSG00000156466	56.9893	2.80214	6.97476	0.41838	6.69761	2.11858e-11	6.42937e-09	10.4671	17.9434	14.4557	108.221	100.359	90.4897	GDF6	GDF6	growth differentiation factor 6 [Source:HGNC Symbol;Acc:4221]	8	97154562	97173020	-1	protein_coding
ENSG00000146411	294.746	-2.38809	-5.23464	0.360479	-6.62477	3.47793e-11	1.03844e-08	575.692	595.298	313.896	77.7508	119.659	86.1807	SLC2A12	SLC2A12	solute carrier family 2 (facilitated glucose transporter), member 12 [Source:HGNC Symbol;Acc:18067]	6	134309835	134373774	-1	protein_coding
ENSG00000088340	429.84	-1.71454	-3.28193	0.259486	-6.60747	3.90956e-11	1.14879e-08	496.142	710.347	770.284	211.188	175.628	215.452	FER1L4	FER1L4	fer-1-like 4 (C. elegans), pseudogene [Source:HGNC Symbol;Acc:15801]	20	34146507	34195484	-1	pseudogene
ENSG00000235300	158.737	1.87536	3.66893	0.285369	6.5717	4.97433e-11	1.43882e-08	77.4568	69.6626	56.7904	296.294	231.598	220.622	AC090627.1			17	46371709	46386124	1	antisense
ENSG00000145284	1229.47	1.13843	2.20141	0.17388	6.54719	5.86311e-11	1.66981e-08	741.073	711.403	851.856	1511.94	1849.89	1710.69	SCD5	SCD5	stearoyl-CoA desaturase 5 [Source:HGNC Symbol;Acc:21088]	4	83550692	83720010	-1	protein_coding
ENSG00000162706	1604.22	1.76459	3.39777	0.27014	6.53213	6.48404e-11	1.81867e-08	735.84	803.23	649.476	3306.51	1890.42	2239.84	CADM3	CADM3	cell adhesion molecule 3 [Source:HGNC Symbol;Acc:17601]	1	159141399	159173103	1	protein_coding
ENSG00000181072	159.811	2.24217	4.7311	0.34391	6.51965	7.04697e-11	1.94707e-08	57.5692	55.9411	53.6928	309.953	305.902	175.809	CHRM2	CHRM2	cholinergic receptor, muscarinic 2 [Source:HGNC Symbol;Acc:1951]	7	136553416	136705002	1	protein_coding
ENSG00000176171	3729.91	-1.00416	-2.00578	0.154142	-6.51455	7.29098e-11	1.98486e-08	4876.64	5585.67	4471.99	2385.06	2494.5	2565.6	BNIP3	BNIP3	BCL2/adenovirus E1B 19kDa interacting protein 3 [Source:HGNC Symbol;Acc:1084]	10	133781578	133795435	-1	protein_coding
ENSG00000079156	1047.94	-1.07522	-2.10704	0.165224	-6.50763	7.63481e-11	2.04834e-08	1534.48	1437.58	1291.72	728.126	616.629	679.104	OSBPL6	OSBPL6	oxysterol binding protein-like 6 [Source:HGNC Symbol;Acc:16388]	2	179059208	179264160	1	protein_coding
ENSG00000225968	221.227	2.65377	6.29309	0.410126	6.47062	9.76017e-11	2.58115e-08	46.0554	83.384	52.6602	232.202	463.196	449.863	ELFN1	ELFN1	extracellular leucine-rich repeat and fibronectin type III domain containing 1 [Source:HGNC Symbol;Acc:33154]	7	1727755	1787590	1	protein_coding
ENSG00000187017	85.6393	-2.2396	-4.72266	0.34672	-6.45938	1.05131e-10	2.74112e-08	109.905	149.88	164.176	31.5206	29.9147	28.4396	ESPN	ESPN	espin [Source:HGNC Symbol;Acc:13281]	1	6484848	6521430	1	protein_coding
ENSG00000242593	184.72	-2.04237	-4.11923	0.3166	-6.45095	1.11153e-10	2.85786e-08	314.014	333.536	244.715	50.433	82.0242	83.5952	RP5-921G16.1			7	123672259	124035172	1	antisense
ENSG00000182463	5169.97	-0.920039	-1.89217	0.143345	-6.41834	1.3777e-10	3.4937e-08	6755.49	6471.23	7067.82	3281.29	3938.13	3505.83	TSHZ2	TSHZ2	teashirt zinc finger homeobox 2 [Source:HGNC Symbol;Acc:13010]	20	51588946	52111869	1	protein_coding
ENSG00000225614	147.277	2.55731	5.88608	0.40006	6.39231	1.63399e-10	4.03312e-08	23.0277	44.3307	60.9206	246.911	274.057	234.411	ZNF469	ZNF469	zinc finger protein 469 [Source:HGNC Symbol;Acc:23216]	16	88493879	88507165	1	protein_coding
ENSG00000152092	507.702	1.90283	3.73946	0.297624	6.39341	1.62231e-10	4.03312e-08	234.464	165.712	242.65	714.467	642.684	1046.23	ASTN1	ASTN1	astrotactin 1 [Source:HGNC Symbol;Acc:773]	1	176826438	177134109	-1	protein_coding
ENSG00000100558	287.42	-2.64038	-6.23495	0.415981	-6.34736	2.19048e-10	5.33555e-08	540.104	605.853	339.71	106.119	88.7792	43.9521	PLEK2	PLEK2	pleckstrin 2 [Source:HGNC Symbol;Acc:19238]	14	67853700	67878917	-1	protein_coding
ENSG00000079385	390.655	3.03223	8.18071	0.478446	6.33765	2.3329e-10	5.60866e-08	95.2509	100.272	59.8881	452.846	442.931	1192.74	CEACAM1	CEACAM1	carcinoembryonic antigen-related cell adhesion molecule 1 (biliary glycoprotein) [Source:HGNC Symbol;Acc:1814]	19	43011456	43065386	-1	protein_coding
ENSG00000154975	165.549	-3.69347	-12.9373	0.583117	-6.33401	2.38876e-10	5.66933e-08	393.564	350.424	177.599	39.9261	23.1598	8.61807	CA10	CA10	carbonic anhydrase X [Source:HGNC Symbol;Acc:1369]	17	49707674	50237377	-1	protein_coding
ENSG00000151491	451.958	-2.62044	-6.14938	0.414928	-6.31542	2.69435e-10	6.31365e-08	948.322	904.558	479.105	189.124	98.4291	92.2133	EPS8	EPS8	epidermal growth factor receptor pathway substrate 8 [Source:HGNC Symbol;Acc:3420]	12	15773092	16035263	-1	protein_coding
ENSG00000173482	269.602	-2.15735	-4.46093	0.34259	-6.29717	3.03132e-10	7.01447e-08	390.424	439.085	491.495	139.741	64.6544	92.2133	PTPRM	PTPRM	protein tyrosine phosphatase, receptor type, M [Source:HGNC Symbol;Acc:9675]	18	7566780	8406859	1	protein_coding
ENSG00000081138	40.3698	-4.30747	-19.8005	0.689023	-6.25156	4.06381e-10	9.28755e-08	79.5502	97.1054	53.6928	7.35481	1.92998	2.58542	CDH7	CDH7	cadherin 7, type 2 [Source:HGNC Symbol;Acc:1766]	18	63417488	63548638	1	protein_coding
ENSG00000189184	2629.76	1.44102	2.71513	0.231452	6.22601	4.78456e-10	1.08014e-07	1285.36	1152.6	1809.03	3680.56	4174.55	3676.47	PCDH18	PCDH18	protocadherin 18 [Source:HGNC Symbol;Acc:14268]	4	138440072	138453648	-1	protein_coding
ENSG00000133083	7238.97	1.54373	2.91547	0.24812	6.2217	4.91786e-10	1.09686e-07	3498.12	3058.82	4536	10258.9	8929.06	13152.9	DCLK1	DCLK1	doublecortin-like kinase 1 [Source:HGNC Symbol;Acc:2700]	13	36345478	36705443	-1	protein_coding
ENSG00000079215	198.753	-2.64071	-6.23641	0.427678	-6.17454	6.63573e-10	1.46239e-07	412.405	388.422	227.162	31.5206	75.2693	57.741	SLC1A3	SLC1A3	solute carrier family 1 (glial high affinity glutamate transporter), member 3 [Source:HGNC Symbol;Acc:10941]	5	36606457	36688436	1	protein_coding
ENSG00000164125	112.321	2.29755	4.91621	0.373937	6.1442	8.0367e-10	1.7503e-07	37.6817	44.3307	32.0091	167.059	143.784	249.062	FAM198B	FAM198B	family with sequence similarity 198, member B [Source:HGNC Symbol;Acc:25312]	4	159045626	159094470	-1	protein_coding
ENSG00000151779	4372.28	-0.777977	-1.71472	0.126921	-6.12963	8.80841e-10	1.89606e-07	5215.77	5603.61	5751.32	3040.69	3257.81	3364.49	NBAS	NBAS	neuroblastoma amplified sequence [Source:HGNC Symbol;Acc:15625]	2	15307032	15701454	-1	protein_coding
ENSG00000197321	5184.12	-1.80564	-3.49584	0.298672	-6.04556	1.48889e-09	3.16808e-07	8238.68	7939.42	8008.48	1457.3	3090.87	2369.97	SVIL	SVIL	supervillin [Source:HGNC Symbol;Acc:11480]	10	29746267	30025710	-1	protein_coding
ENSG00000064309	3168.83	-1.11916	-2.1722	0.18543	-6.03548	1.58494e-09	3.33414e-07	4138.71	4057.32	4823.05	1926.96	2314.05	1752.91	CDON	CDON	cell adhesion associated, oncogene regulated [Source:HGNC Symbol;Acc:17104]	11	125825691	125933230	-1	protein_coding
ENSG00000171724	320.94	-3.86338	-14.5544	0.643407	-6.00456	1.91846e-09	3.99039e-07	567.319	670.238	563.774	90.3591	19.2998	14.6507	VAT1L	VAT1L	vesicle amine transport 1-like [Source:HGNC Symbol;Acc:29315]	16	77822427	78014004	1	protein_coding
ENSG00000138449	541.047	3.02544	8.14233	0.504547	5.99635	2.01804e-09	4.15089e-07	136.073	151.991	67.1159	723.923	537.5	1629.68	SLC40A1	SLC40A1	solute carrier family 40 (iron-regulated transporter), member 1 [Source:HGNC Symbol;Acc:10909]	2	190425305	190448484	-1	protein_coding
ENSG00000154188	261.479	-3.11141	-8.64229	0.519511	-5.98911	2.10988e-09	4.29209e-07	619.654	598.465	187.925	52.5343	72.3743	37.9195	ANGPT1	ANGPT1	angiopoietin 1 [Source:HGNC Symbol;Acc:484]	8	108261721	108510283	-1	protein_coding
ENSG00000104361	113.479	2.8002	6.96538	0.468637	5.9752	2.29805e-09	4.62407e-07	21.981	25.3318	38.2045	143.944	151.504	299.909	NIPAL2	NIPAL2	NIPA-like domain containing 2 [Source:HGNC Symbol;Acc:25854]	8	99202061	99306621	-1	protein_coding
ENSG00000131634	562.501	1.99579	3.98833	0.334444	5.96747	2.4096e-09	4.7964e-07	220.857	262.818	193.087	759.647	648.474	1290.12	TMEM204	TMEM204	transmembrane protein 204 [Source:HGNC Symbol;Acc:14158]	16	1578689	1605581	1	protein_coding
ENSG00000146376	1555.39	-1.79483	-3.46975	0.301159	-5.95974	2.52637e-09	4.97533e-07	2437.8	2306.25	2499.81	988.696	484.426	615.33	ARHGAP18	ARHGAP18	Rho GTPase activating protein 18 [Source:HGNC Symbol;Acc:21035]	6	129897277	130031370	-1	protein_coding
ENSG00000126752	149.607	-4.09691	-17.1116	0.691848	-5.92168	3.18662e-09	6.20955e-07	183.175	180.489	484.267	13.6589	30.8797	5.17084	SSX1	SSX1	synovial sarcoma, X breakpoint 1 [Source:HGNC Symbol;Acc:11335]	X	48114752	48126879	1	protein_coding
ENSG00000107796	3724.24	1.89523	3.71982	0.320475	5.91382	3.34254e-09	6.44552e-07	1649.62	1637.07	1447.64	7891.71	3513.53	6205.87	ACTA2	ACTA2	actin, alpha 2, smooth muscle, aorta [Source:HGNC Symbol;Acc:130]	10	90694831	90751147	-1	protein_coding
ENSG00000145632	16077.6	1.07274	2.10342	0.181469	5.91142	3.39163e-09	6.47277e-07	10925.6	10845.2	9312.59	24005	23069.1	18308.2	PLK2	PLK2	polo-like kinase 2 [Source:HGNC Symbol;Acc:19699]	5	57749809	57756087	-1	protein_coding
ENSG00000185567	1850.07	-2.93668	-7.65647	0.497933	-5.89774	3.68516e-09	6.96119e-07	2383.37	2131.04	5303.19	693.453	345.467	243.891	AHNAK2	AHNAK2	AHNAK nucleoprotein 2 [Source:HGNC Symbol;Acc:20125]	14	105403581	105444694	-1	protein_coding
ENSG00000112837	1287.69	-2.33183	-5.03442	0.39677	-5.87702	4.1771e-09	7.81076e-07	2200.19	2096.21	2148.74	609.398	469.951	201.663	TBX18	TBX18	T-box 18 [Source:HGNC Symbol;Acc:11595]	6	85397069	85474237	-1	protein_coding
ENSG00000136141	1882.37	0.676622	1.59839	0.115196	5.87364	4.26334e-09	7.8923e-07	1462.26	1436.53	1447.64	2384.01	2293.78	2270	LRCH1	LRCH1	leucine-rich repeats and calponin homology (CH) domain containing 1 [Source:HGNC Symbol;Acc:20309]	13	47127303	47327175	1	protein_coding
ENSG00000158859	835.417	-3.10498	-8.60383	0.528896	-5.87068	4.34018e-09	7.95498e-07	1413.06	1375.31	1701.65	284.736	184.313	53.432	ADAMTS4	ADAMTS4	ADAM metallopeptidase with thrombospondin type 1 motif, 4 [Source:HGNC Symbol;Acc:220]	1	161154098	161168846	-1	protein_coding
ENSG00000137872	532.38	-2.46563	-5.5237	0.420244	-5.86715	4.43341e-09	8.0462e-07	1139.87	1126.21	438.835	129.234	160.189	199.939	SEMA6D	SEMA6D	sema domain, transmembrane domain (TM), and cytoplasmic domain, (semaphorin) 6D [Source:HGNC Symbol;Acc:16770]	15	47476298	48066420	1	protein_coding
ENSG00000164056	497.695	2.30894	4.95519	0.394208	5.85717	4.70824e-09	8.46204e-07	100.484	155.158	245.748	675.592	1090.44	718.747	SPRY1	SPRY1	sprouty homolog 1, antagonist of FGF signaling (Drosophila) [Source:HGNC Symbol;Acc:11269]	4	124317950	124324910	1	protein_coding
ENSG00000257242	157.497	-2.15003	-4.43837	0.368065	-5.84145	5.17499e-09	9.21148e-07	266.912	321.925	182.762	48.3316	49.2145	75.839	C12orf79	C12orf79	chromosome 12 open reading frame 79 [Source:HGNC Symbol;Acc:27409]	12	92378756	92536690	-1	protein_coding
ENSG00000188707	446.744	1.11531	2.16641	0.191912	5.81156	6.18942e-09	1.09122e-06	305.64	289.205	251.943	550.56	619.524	663.591	ZBED6CL	ZBED6CL	ZBED6 C-terminal like [Source:HGNC Symbol;Acc:21720]	7	150026938	150029808	1	protein_coding
ENSG00000174099	408.608	2.23042	4.69272	0.384176	5.80573	6.40865e-09	1.11922e-06	166.427	131.937	132.167	1041.23	523.99	455.896	MSRB3	MSRB3	methionine sulfoxide reductase B3 [Source:HGNC Symbol;Acc:27375]	12	65672423	65882024	1	protein_coding
ENSG00000103056	1271.18	1.17458	2.25728	0.202913	5.78861	7.09732e-09	1.2279e-06	888.66	822.229	630.89	1642.22	1735.05	1908.04	SMPD3	SMPD3	sphingomyelin phosphodiesterase 3, neutral membrane (neutral sphingomyelinase II) [Source:HGNC Symbol;Acc:14240]	16	68392231	68482591	-1	protein_coding
ENSG00000067141	1274.55	1.16093	2.23601	0.201656	5.75698	8.56324e-09	1.44111e-06	805.969	781.065	776.48	1404.77	1877.87	2001.11	NEO1	NEO1	neogenin 1 [Source:HGNC Symbol;Acc:7754]	15	73344051	73597547	1	protein_coding
ENSG00000109854	2098.52	-0.996507	-1.99516	0.173039	-5.75886	8.46837e-09	1.44111e-06	2833.45	2946.94	2606.16	1569.73	1429.15	1205.67	HTATIP2	HTATIP2	HIV-1 Tat interactive protein 2, 30kDa [Source:HGNC Symbol;Acc:16637]	11	20385231	20405329	1	protein_coding
ENSG00000130177	2264.9	0.864634	1.82088	0.15018	5.7573	8.54714e-09	1.44111e-06	1657.99	1572.69	1587.03	2872.58	2651.8	3247.29	CDC16	CDC16	cell division cycle 16 [Source:HGNC Symbol;Acc:1720]	13	115000362	115038198	1	protein_coding
ENSG00000224184	71.4734	-2.9785	-7.88169	0.518285	-5.74685	9.09233e-09	1.51637e-06	130.839	174.156	75.3764	17.8617	20.2648	10.3417	AC096559.1			2	11988748	12718474	1	lincRNA
ENSG00000240476	141.804	-3.84969	-14.4169	0.670868	-5.73837	9.55923e-09	1.56602e-06	215.623	251.207	328.352	37.8247	13.5099	4.30903	LINC00973	LINC00973	long intergenic non-protein coding RNA 973 [Source:HGNC Symbol;Acc:48868]	3	98699902	98701940	1	lincRNA
ENSG00000138759	3823.36	-1.19667	-2.29209	0.208527	-5.73867	9.54224e-09	1.56602e-06	5413.6	5654.28	4903.59	2327.27	2778.21	1863.23	FRAS1	FRAS1	Fraser syndrome 1 [Source:HGNC Symbol;Acc:19185]	4	78978724	79465423	1	protein_coding
ENSG00000106819	90.7901	3.80131	13.9414	0.664536	5.72024	1.06372e-08	1.72733e-06	11.5138	7.38845	17.5534	138.691	71.4093	298.185	ASPN	ASPN	asporin [Source:HGNC Symbol;Acc:14872]	9	95218487	95244788	-1	protein_coding
ENSG00000256185	150.843	-2.22045	-4.66039	0.388637	-5.71344	1.10716e-08	1.78224e-06	297.267	214.265	233.357	75.6495	32.8097	51.7084	RP11-612B6.2			12	26488797	26489883	-1	lincRNA
ENSG00000229056	196.105	-2.98227	-7.90228	0.523956	-5.69183	1.25685e-08	2.00577e-06	474.161	440.141	130.102	44.1288	50.1795	37.9195	AC020571.3			2	197124748	197128928	1	antisense
ENSG00000231023	86.5202	-4.31715	-19.9339	0.759749	-5.68234	1.32868e-08	2.09858e-06	90.0174	107.66	296.343	15.7603	6.75494	2.58542	LINC00326	LINC00326	long intergenic non-protein coding RNA 326 [Source:HGNC Symbol;Acc:41926]	6	133409219	133427717	1	lincRNA
ENSG00000182175	646.908	-2.41192	-5.32183	0.424546	-5.68118	1.33769e-08	2.09858e-06	1175.46	1405.92	686.648	120.829	190.103	302.494	RGMA	RGMA	repulsive guidance molecule family member a [Source:HGNC Symbol;Acc:30308]	15	93586636	93632433	-1	protein_coding
ENSG00000099365	374.84	1.03022	2.04233	0.181737	5.66873	1.43862e-08	2.23796e-06	229.23	235.375	274.659	483.316	516.27	510.189	STX1B	STX1B	syntaxin 1B [Source:HGNC Symbol;Acc:18539]	16	31000577	31021949	-1	protein_coding
ENSG00000122012	154.73	-4.47604	-22.2547	0.790815	-5.66003	1.51344e-08	2.33473e-06	137.119	159.379	591.653	26.2672	9.64991	4.30903	SV2C	SV2C	synaptic vesicle glycoprotein 2C [Source:HGNC Symbol;Acc:30670]	5	75378997	75649764	1	protein_coding
ENSG00000105976	731.111	-3.24978	-9.51221	0.577973	-5.62272	1.87975e-08	2.87586e-06	944.136	832.784	2192.11	249.013	61.7594	106.864	MET	MET	met proto-oncogene [Source:HGNC Symbol;Acc:7029]	7	116312444	116438440	1	protein_coding
ENSG00000198824	2019.69	0.874284	1.8331	0.156149	5.59904	2.15543e-08	3.2706e-06	1467.49	1530.47	1279.33	2599.4	2804.26	2437.19	CHAMP1	CHAMP1	chromosome alignment maintaining phosphoprotein 1 [Source:HGNC Symbol;Acc:20311]	13	115079988	115092796	1	protein_coding
ENSG00000137449	439.022	-1.22233	-2.33323	0.218653	-5.59026	2.26729e-08	3.41237e-06	606.047	587.91	649.476	317.307	220.018	253.371	CPEB2	CPEB2	cytoplasmic polyadenylation element binding protein 2 [Source:HGNC Symbol;Acc:21745]	4	15004298	15071777	1	protein_coding
ENSG00000121068	9158.92	1.5238	2.87548	0.274374	5.55376	2.79594e-08	4.17407e-06	3544.17	4147.03	6488.56	12693.3	13178.9	14901.5	TBX2	TBX2	T-box 2 [Source:HGNC Symbol;Acc:11597]	17	59477257	59486827	1	protein_coding
ENSG00000233093	93.204	-3.88424	-14.7663	0.699659	-5.55161	2.8305e-08	4.18444e-06	237.604	241.708	44.3998	11.5576	14.4749	9.47987	LINC00892	LINC00892	long intergenic non-protein coding RNA 892 [Source:HGNC Symbol;Acc:48578]	X	135721702	135724588	1	processed_transcript
ENSG00000139971	248.068	1.13305	2.19322	0.204133	5.55053	2.8481e-08	4.18444e-06	143.4	165.712	156.948	366.69	312.657	342.999	C14orf37	C14orf37	chromosome 14 open reading frame 37 [Source:HGNC Symbol;Acc:19846]	14	58466453	58764857	-1	protein_coding
ENSG00000083168	5794.1	0.643167	1.56175	0.115944	5.54722	2.9024e-08	4.23066e-06	4611.82	4284.25	4674.37	7095.29	7226.82	6872.05	KAT6A	KAT6A	K(lysine) acetyltransferase 6A [Source:HGNC Symbol;Acc:13013]	8	41786997	41909508	-1	protein_coding
ENSG00000176746	83.4752	2.03413	4.09577	0.367237	5.53902	3.0416e-08	4.36482e-06	31.4014	31.6648	35.1068	173.363	121.589	107.726	MAGEB6	MAGEB6	melanoma antigen family B, 6 [Source:HGNC Symbol;Acc:23796]	X	26210557	26213763	1	protein_coding
ENSG00000078549	925.591	1.68504	3.2155	0.304149	5.54018	3.02152e-08	4.36482e-06	513.936	490.804	312.864	1281.84	1134.83	1819.27	ADCYAP1R1	ADCYAP1R1	adenylate cyclase activating polypeptide 1 (pituitary) receptor type I [Source:HGNC Symbol;Acc:242]	7	31092076	31151089	1	protein_coding
ENSG00000145244	323.165	-4.50119	-22.646	0.813979	-5.52985	3.20501e-08	4.56393e-06	241.791	164.657	1450.74	15.7603	21.2298	44.8139	CORIN	CORIN	corin, serine peptidase [Source:HGNC Symbol;Acc:19012]	4	47596015	47840123	-1	protein_coding
ENSG00000121361	6354.83	-1.78102	-3.43669	0.323076	-5.51269	3.53394e-08	4.99391e-06	9648.61	10628.8	9256.84	3661.64	3280.97	1652.08	KCNJ8	KCNJ8	potassium inwardly-rectifying channel, subfamily J, member 8 [Source:HGNC Symbol;Acc:6269]	12	21917889	21928515	-1	protein_coding
ENSG00000204977	1635.95	0.684806	1.60749	0.124786	5.48783	4.06902e-08	5.7065e-06	1224.65	1282.42	1257.65	1941.67	1992.71	2116.6	TRIM13	TRIM13	tripartite motif containing 13 [Source:HGNC Symbol;Acc:9976]	13	50570024	50594617	1	protein_coding
ENSG00000033867	3483.63	-0.782868	-1.72055	0.142781	-5.483	4.18171e-08	5.82043e-06	4476.79	4308.52	4432.75	2790.62	2592.93	2300.16	SLC4A7	SLC4A7	solute carrier family 4, sodium bicarbonate cotransporter, member 7 [Source:HGNC Symbol;Acc:11033]	3	27414214	27525911	-1	protein_coding
ENSG00000215386	1816.43	0.922377	1.89524	0.168289	5.48092	4.23127e-08	5.84547e-06	1399.46	1115.66	1249.39	2171.77	2466.52	2495.79	LINC00478	LINC00478	long intergenic non-protein coding RNA 478 [Source:HGNC Symbol;Acc:1274]	21	17442842	17999716	1	lincRNA
ENSG00000067057	11228.6	-0.898108	-1.86362	0.16406	-5.47428	4.39303e-08	6.02399e-06	13918.1	13953.6	15972.6	8010.44	8639.57	6877.22	PFKP	PFKP	phosphofructokinase, platelet [Source:HGNC Symbol;Acc:8878]	10	3108525	3179904	1	protein_coding
ENSG00000010319	121.702	-1.89112	-3.70922	0.346486	-5.45798	4.81577e-08	6.55511e-06	189.455	154.102	231.292	55.6864	61.7594	37.9195	SEMA3G	SEMA3G	sema domain, immunoglobulin domain (Ig), short basic domain, secreted, (semaphorin) 3G [Source:HGNC Symbol;Acc:30400]	3	52467069	52479101	-1	protein_coding
ENSG00000143093	4425.67	0.976784	1.96807	0.179027	5.45607	4.86781e-08	6.57759e-06	2854.39	2966.99	3125.54	4862.58	6239.63	6504.92	STRIP1	STRIP1	striatin interacting protein 1 [Source:HGNC Symbol;Acc:25916]	1	110574199	110617263	1	protein_coding
ENSG00000136152	1322.99	0.774906	1.71108	0.142149	5.45135	4.99884e-08	6.70568e-06	950.416	1008	969.567	1749.39	1526.62	1733.95	COG3	COG3	component of oligomeric golgi complex 3 [Source:HGNC Symbol;Acc:18619]	13	46039060	46110765	1	protein_coding
ENSG00000112902	93.0509	-3.14838	-8.86661	0.577828	-5.44865	5.07524e-08	6.7592e-06	229.23	172.045	100.158	32.5713	9.64991	14.6507	SEMA5A	SEMA5A	sema domain, seven thrombospondin repeats (type 1 and type 1-like), transmembrane domain (TM) and short cytoplasmic domain, (semaphorin) 5A [Source:HGNC Symbol;Acc:10736]	5	9035138	9546187	-1	protein_coding
ENSG00000151320	6413.63	-1.05673	-2.08021	0.194772	-5.42548	5.77987e-08	7.64264e-06	8578.86	8351.06	9058.59	4682.91	3310.88	4499.49	AKAP6	AKAP6	A kinase (PRKA) anchor protein 6 [Source:HGNC Symbol;Acc:376]	14	32798479	33300567	1	protein_coding
ENSG00000178033	1496.81	1.01258	2.01751	0.1872	5.40907	6.33515e-08	8.31526e-06	1042.53	1050.22	883.865	1708.42	2076.66	2219.15	FAM26E	FAM26E	family with sequence similarity 26, member E [Source:HGNC Symbol;Acc:21568]	6	116832809	116845955	1	protein_coding
ENSG00000145675	14093.3	0.66863	1.58956	0.123641	5.40786	6.37838e-08	8.31526e-06	11169.5	10967.6	10516.6	18609.8	16718.5	16577.7	PIK3R1	PIK3R1	phosphoinositide-3-kinase, regulatory subunit 1 (alpha) [Source:HGNC Symbol;Acc:8979]	5	67511548	67597649	1	protein_coding
ENSG00000012504	25.8099	8.06918	268.574	1.49543	5.39587	6.81911e-08	8.82765e-06	0	0	0	26.2672	98.4291	30.1632	NR1H4	NR1H4	nuclear receptor subfamily 1, group H, member 4 [Source:HGNC Symbol;Acc:7967]	12	100867486	100958191	1	protein_coding
ENSG00000152661	121.764	-4.33779	-20.221	0.804379	-5.39271	6.94023e-08	8.92205e-06	282.613	243.819	169.339	28.3685	3.85996	2.58542	GJA1	GJA1	gap junction protein, alpha 1, 43kDa [Source:HGNC Symbol;Acc:4274]	6	121756838	121770873	1	protein_coding
ENSG00000102710	2697.14	0.794313	1.73425	0.147398	5.38892	7.08831e-08	9.04958e-06	2030.62	2032.88	1855.5	3122.64	3403.52	3737.66	SUPT20H	SUPT20H	suppressor of Ty 20 homolog (S. cerevisiae) [Source:HGNC Symbol;Acc:20596]	13	37583449	37633850	-1	protein_coding
ENSG00000159399	4024.34	-1.59145	-3.01353	0.295936	-5.3777	7.54418e-08	9.56561e-06	6784.8	7572.11	3772.95	2015.22	2116.23	1884.77	HK2	HK2	hexokinase 2 [Source:HGNC Symbol;Acc:4923]	2	75061108	75120486	1	protein_coding
ENSG00000170836	1677.85	0.712046	1.63813	0.13268	5.36663	8.02233e-08	1.00344e-05	1286.41	1336.25	1193.63	2000.51	2086.31	2164	PPM1D	PPM1D	protein phosphatase, Mg2+/Mn2+ dependent, 1D [Source:HGNC Symbol;Acc:9277]	17	58677544	58741849	1	protein_coding
ENSG00000140443	8770.86	-0.804029	-1.74597	0.149796	-5.36749	7.98382e-08	1.00344e-05	11108.8	10712.2	11640	5727.29	7105.23	6331.69	IGF1R	IGF1R	insulin-like growth factor 1 receptor [Source:HGNC Symbol;Acc:5465]	15	99192200	99507759	1	protein_coding
ENSG00000272168	5220.23	0.964082	1.95082	0.180069	5.35396	8.60521e-08	1.06913e-05	3836.21	3839.88	2938.65	6511.11	6801.26	7394.3	CASC15	CASC15	cancer susceptibility candidate 15 (non-protein coding) [Source:HGNC Symbol;Acc:28245]	6	21665003	22214734	1	lincRNA
ENSG00000180769	579.457	-1.07654	-2.10897	0.201243	-5.34943	8.82302e-08	1.08888e-05	827.95	697.681	832.238	411.869	389.856	317.145	WDFY3-AS2	WDFY3-AS2	WDFY3 antisense RNA 2 [Source:HGNC Symbol;Acc:21603]	4	85887538	85932430	1	processed_transcript
ENSG00000120693	3169.07	1.00618	2.00859	0.188162	5.34744	8.92092e-08	1.09367e-05	2140.53	1836.56	2342.86	4583.1	3635.12	4476.22	SMAD9	SMAD9	SMAD family member 9 [Source:HGNC Symbol;Acc:6774]	13	37418968	37494902	-1	protein_coding
ENSG00000111249	412.327	4.31416	19.8927	0.807534	5.34239	9.17269e-08	1.11714e-05	56.5225	46.4417	15.4883	140.792	530.745	1683.97	CUX2	CUX2	cut-like homeobox 2 [Source:HGNC Symbol;Acc:19347]	12	111471828	111788358	1	protein_coding
ENSG00000152642	1381.09	-0.873852	-1.83255	0.163689	-5.33849	9.37245e-08	1.13401e-05	1910.25	1836.56	1613.88	1073.8	910.952	941.093	GPD1L	GPD1L	glycerol-3-phosphate dehydrogenase 1-like [Source:HGNC Symbol;Acc:28956]	3	32147181	32210205	1	protein_coding
ENSG00000134323	64236	-0.821575	-1.76733	0.153953	-5.33652	9.47484e-08	1.13895e-05	78104.7	79951.5	88086.1	44210.8	52220.5	42842.1	MYCN	MYCN	v-myc avian myelocytomatosis viral oncogene neuroblastoma derived homolog [Source:HGNC Symbol;Acc:7559]	2	16080686	16087129	1	protein_coding
ENSG00000025039	2266.71	-0.812306	-1.75602	0.152337	-5.3323	9.69763e-08	1.15821e-05	2965.34	2970.16	2730.07	1528.75	1838.31	1567.63	RRAGD	RRAGD	Ras-related GTP binding D [Source:HGNC Symbol;Acc:19903]	6	90074355	90121989	-1	protein_coding
ENSG00000114948	1740.38	1.14569	2.21252	0.215952	5.30531	1.12481e-07	1.33036e-05	993.331	982.664	1274.17	2701.32	2506.08	1984.74	ADAM23	ADAM23	ADAM metallopeptidase domain 23 [Source:HGNC Symbol;Acc:202]	2	207308263	207485851	1	protein_coding
ENSG00000184381	2035.95	-1.32667	-2.50823	0.250091	-5.30475	1.12827e-07	1.33036e-05	3210.27	3358.58	2165.26	970.835	1219.75	1290.99	PLA2G6	PLA2G6	phospholipase A2, group VI (cytosolic, calcium-independent) [Source:HGNC Symbol;Acc:9039]	22	38507502	38601697	-1	protein_coding
ENSG00000198758	42.8126	-3.44271	-10.8733	0.650037	-5.29618	1.18252e-07	1.38549e-05	77.4568	70.7181	86.7344	11.5576	8.68492	1.72361	EPS8L3	EPS8L3	EPS8-like 3 [Source:HGNC Symbol;Acc:21297]	1	110292702	110306649	-1	protein_coding
ENSG00000250049	272.825	1.26898	2.40991	0.239942	5.28868	1.23199e-07	1.43438e-05	142.353	139.325	198.25	398.21	390.821	367.991	RP11-348J24.2			5	91378414	91815133	1	lincRNA
ENSG00000105889	167.239	-2.35291	-5.10855	0.445082	-5.28648	1.24695e-07	1.44273e-05	353.789	335.647	149.72	46.2302	72.3743	45.6757	STEAP1B	STEAP1B	STEAP family member 1B [Source:HGNC Symbol;Acc:41907]	7	22459063	22672544	-1	protein_coding
ENSG00000124302	356.071	3.17487	9.0309	0.601347	5.2796	1.29467e-07	1.48863e-05	72.2232	65.4406	75.3764	281.584	330.992	1310.81	CHST8	CHST8	carbohydrate (N-acetylgalactosamine 4-0) sulfotransferase 8 [Source:HGNC Symbol;Acc:15993]	19	34112861	34264414	1	protein_coding
ENSG00000269993	32.6407	-5.28302	-38.9356	1.00244	-5.27016	1.36307e-07	1.5576e-05	91.0641	73.8845	25.8138	3.15206	1.92998	0	AF003625.3			X	150350858	150351327	1	lincRNA
ENSG00000163874	225.295	2.23524	4.70843	0.42446	5.26609	1.39357e-07	1.58268e-05	57.5692	77.051	102.223	360.386	221.948	532.596	ZC3H12A	ZC3H12A	zinc finger CCCH-type containing 12A [Source:HGNC Symbol;Acc:26259]	1	37940153	37949980	1	protein_coding
ENSG00000107819	4510.13	-0.714906	-1.64138	0.135807	-5.26414	1.40846e-07	1.58984e-05	5226.24	5643.72	5945.44	3483.03	3576.26	3186.1	SFXN3	SFXN3	sideroflexin 3 [Source:HGNC Symbol;Acc:16087]	10	102790991	102800998	1	protein_coding
ENSG00000146122	22.6868	7.88141	235.798	1.49825	5.26041	1.43731e-07	1.61257e-05	0	0	0	83.0043	21.2298	31.8868	DAAM2	DAAM2	dishevelled associated activator of morphogenesis 2 [Source:HGNC Symbol;Acc:18143]	6	39760142	39872648	1	protein_coding
ENSG00000203799	32.1731	-2.98495	-7.91696	0.567686	-5.2581	1.45553e-07	1.62318e-05	59.6627	65.4406	46.4649	6.30412	4.82496	10.3417	CCDC162P	CCDC162P	coiled-coil domain containing 162, pseudogene [Source:HGNC Symbol;Acc:21565]	6	109612231	109676266	1	pseudogene
ENSG00000129675	5747.82	-1.8027	-3.48873	0.342941	-5.25658	1.46757e-07	1.62681e-05	9607.78	9932.19	7264.01	3090.07	1445.56	3147.32	ARHGEF6	ARHGEF6	Rac/Cdc42 guanine nucleotide exchange factor (GEF) 6 [Source:HGNC Symbol;Acc:685]	X	135747706	135864247	-1	protein_coding
ENSG00000136205	2890.23	1.974	3.92855	0.376492	5.24313	1.57872e-07	1.73959e-05	959.836	860.227	1698.55	3028.08	4647.4	6147.27	TNS3	TNS3	tensin 3 [Source:HGNC Symbol;Acc:21616]	7	47314752	47622156	-1	protein_coding
ENSG00000183914	575.217	-1.13835	-2.2013	0.217177	-5.24158	1.59206e-07	1.74391e-05	736.886	764.177	871.475	417.123	368.627	293.014	DNAH2	DNAH2	dynein, axonemal, heavy chain 2 [Source:HGNC Symbol;Acc:2948]	17	7620672	7737062	1	protein_coding
ENSG00000158301	1801.2	0.77176	1.70735	0.147521	5.23154	1.68106e-07	1.83057e-05	1259.2	1333.09	1399.11	2427.09	2324.66	2064.03	GPRASP2	GPRASP2	G protein-coupled receptor associated sorting protein 2 [Source:HGNC Symbol;Acc:25169]	X	101967104	101973607	1	protein_coding
ENSG00000236609	1321.6	1.19968	2.29689	0.229704	5.22271	1.76319e-07	1.90878e-05	689.784	767.344	947.884	1796.67	2181.84	1546.08	ZNF853	ZNF853	zinc finger protein 853 [Source:HGNC Symbol;Acc:21767]	7	6655248	6663921	1	protein_coding
ENSG00000115255	1419.73	-2.18371	-4.54321	0.419132	-5.21009	1.88754e-07	2.03151e-05	2167.74	2267.2	2546.28	568.422	742.078	226.655	REEP6	REEP6	receptor accessory protein 6 [Source:HGNC Symbol;Acc:30078]	19	1491165	1497926	1	protein_coding
ENSG00000175093	1596.24	1.25294	2.38327	0.241154	5.19563	2.04032e-07	2.18326e-05	869.819	861.283	1099.67	1921.71	2834.18	1990.77	SPSB4	SPSB4	splA/ryanodine receptor domain and SOCS box containing 4 [Source:HGNC Symbol;Acc:30630]	3	140770244	140867453	1	protein_coding
ENSG00000006042	377.544	3.18225	9.07722	0.612615	5.19454	2.0523e-07	2.18346e-05	41.8685	54.8857	128.037	241.658	775.853	1022.96	TMEM98	TMEM98	transmembrane protein 98 [Source:HGNC Symbol;Acc:24529]	17	31254928	31272124	1	protein_coding
ENSG00000167178	388.237	1.7191	3.2923	0.33137	5.18784	2.12742e-07	2.25044e-05	225.043	181.545	136.297	413.971	633.999	738.568	ISLR2	ISLR2	immunoglobulin superfamily containing leucine-rich repeat 2 [Source:HGNC Symbol;Acc:29286]	15	74392652	74430881	1	protein_coding
ENSG00000101665	615.105	1.3018	2.46537	0.251605	5.174	2.29134e-07	2.41008e-05	410.312	390.533	264.334	847.904	786.468	991.078	SMAD7	SMAD7	SMAD family member 7 [Source:HGNC Symbol;Acc:6773]	18	46446223	46477081	-1	protein_coding
ENSG00000181458	602.665	-1.03059	-2.04285	0.199639	-5.16225	2.44003e-07	2.55196e-05	688.737	895.058	843.596	437.086	362.837	388.675	TMEM45A	TMEM45A	transmembrane protein 45A [Source:HGNC Symbol;Acc:25480]	3	100211463	100296288	1	protein_coding
ENSG00000153721	4663.9	-0.916455	-1.88747	0.177896	-5.15165	2.58208e-07	2.68536e-05	6404.84	6317.13	5569.59	3366.4	3592.66	2732.79	CNKSR3	CNKSR3	CNKSR family member 3 [Source:HGNC Symbol;Acc:23034]	6	154708638	154831793	-1	protein_coding
ENSG00000174599	502.243	-0.81259	-1.75636	0.158018	-5.14238	2.7128e-07	2.7593e-05	648.962	672.349	598.881	357.234	379.242	356.788	TRAM1L1	TRAM1L1	translocation associated membrane protein 1-like 1 [Source:HGNC Symbol;Acc:28371]	4	118004718	118006736	-1	protein_coding
ENSG00000147535	920.507	0.930209	1.90555	0.180866	5.14308	2.70267e-07	2.7593e-05	669.897	621.686	609.206	1338.58	1030.61	1253.07	PPAPDC1B	PPAPDC1B	phosphatidic acid phosphatase type 2 domain containing 1B [Source:HGNC Symbol;Acc:25026]	8	38120648	38126761	-1	protein_coding
ENSG00000166033	1065.11	-2.08066	-4.23002	0.404567	-5.14294	2.70467e-07	2.7593e-05	1768.95	1567.41	1831.75	587.334	443.896	191.321	HTRA1	HTRA1	HtrA serine peptidase 1 [Source:HGNC Symbol;Acc:9476]	10	124221041	124274424	1	protein_coding
ENSG00000163638	6317.61	-3.09842	-8.5648	0.602367	-5.14374	2.6932e-07	2.7593e-05	15070.6	14235.4	4636.16	2479.62	884.897	598.956	ADAMTS9	ADAMTS9	ADAM metallopeptidase with thrombospondin type 1 motif, 9 [Source:HGNC Symbol;Acc:13202]	3	64501333	64673676	-1	protein_coding
ENSG00000257702	358.621	1.93037	3.81154	0.375664	5.13856	2.76855e-07	2.80062e-05	107.811	129.826	209.608	506.431	428.456	769.593	LBX2-AS1	LBX2-AS1	LBX2 antisense RNA 1 [Source:HGNC Symbol;Acc:25136]	2	74729722	74731805	1	antisense
ENSG00000185686	2257.53	-1.22667	-2.34026	0.239209	-5.12801	2.92817e-07	2.94599e-05	3513.82	3382.86	2593.77	1061.19	1592.24	1401.3	PRAME	PRAME	preferentially expressed antigen in melanoma [Source:HGNC Symbol;Acc:9336]	22	22890123	22901768	-1	protein_coding
ENSG00000124313	439.352	-1.20434	-2.30432	0.23493	-5.12638	2.9536e-07	2.95552e-05	607.094	560.467	670.127	312.054	276.952	209.419	IQSEC2	IQSEC2	IQ motif and Sec7 domain 2 [Source:HGNC Symbol;Acc:29059]	X	53262058	53350522	-1	protein_coding
ENSG00000173175	500.333	1.44707	2.72653	0.282425	5.12371	2.99575e-07	2.98158e-05	280.519	272.317	252.975	499.076	824.102	873.01	ADCY5	ADCY5	adenylate cyclase 5 [Source:HGNC Symbol;Acc:236]	3	123001143	123168605	-1	protein_coding
ENSG00000124490	29.5383	-3.02881	-8.16135	0.591603	-5.11966	3.06091e-07	3.03013e-05	41.8685	54.8857	60.9206	9.45618	5.78995	4.30903	CRISP2	CRISP2	cysteine-rich secretory protein 2 [Source:HGNC Symbol;Acc:12024]	6	49660073	49681274	-1	protein_coding
ENSG00000023445	473.943	2.49765	5.64766	0.488259	5.11543	3.13034e-07	3.07217e-05	133.979	122.437	171.404	706.062	354.152	1355.62	BIRC3	BIRC3	baculoviral IAP repeat containing 3 [Source:HGNC Symbol;Acc:591]	11	102188215	102210134	1	protein_coding
ENSG00000223764	522.83	1.61413	3.06127	0.315565	5.11505	3.13656e-07	3.07217e-05	258.538	313.482	200.315	1049.64	595.4	719.608	RP11-54O7.3			1	852245	856396	-1	lincRNA
ENSG00000077092	5051.21	1.40314	2.64477	0.274919	5.10384	3.32836e-07	3.24288e-05	2272.42	2198.59	3844.19	6841.02	7911	7240.04	RARB	RARB	retinoic acid receptor, beta [Source:HGNC Symbol;Acc:9865]	3	25215823	25639423	1	protein_coding
ENSG00000103044	495.12	-1.23261	-2.34992	0.242121	-5.09089	3.56387e-07	3.45415e-05	776.661	739.901	566.872	342.524	299.147	245.615	HAS3	HAS3	hyaluronan synthase 3 [Source:HGNC Symbol;Acc:4820]	16	69139467	69152622	1	protein_coding
ENSG00000164342	24.4848	6.1183	69.4691	1.20247	5.08811	3.61653e-07	3.48694e-05	0	0	2.06511	50.433	36.6697	57.741	TLR3	TLR3	toll-like receptor 3 [Source:HGNC Symbol;Acc:11849]	4	186990306	187009223	1	protein_coding
ENSG00000102316	9548.46	0.646571	1.56544	0.127181	5.08384	3.6987e-07	3.54769e-05	7492.38	6994.75	7844.3	11810.8	12150.2	10998.4	MAGED2	MAGED2	melanoma antigen family D, 2 [Source:HGNC Symbol;Acc:16353]	X	54834032	54842445	1	protein_coding
ENSG00000266045	45.3085	-4.39019	-20.969	0.867346	-5.06163	4.15686e-07	3.96659e-05	39.7751	36.9423	182.762	4.20275	3.85996	4.30903	RP11-466P24.7			5	75627662	75629781	1	lincRNA
ENSG00000113356	294.443	-1.43129	-2.69688	0.283087	-5.05602	4.28101e-07	4.0641e-05	496.142	436.974	355.198	182.82	176.593	118.929	POLR3G	POLR3G	polymerase (RNA) III (DNA directed) polypeptide G (32kD) [Source:HGNC Symbol;Acc:30075]	5	89767565	89810370	1	protein_coding
ENSG00000254266	205.453	-1.11677	-2.16861	0.22094	-5.05462	4.31238e-07	4.073e-05	296.22	264.929	282.919	118.728	122.554	147.369	RP11-594N15.2			8	79338338	79470738	-1	lincRNA
ENSG00000271738	754.732	-0.8909	-1.85433	0.176352	-5.05183	4.37602e-07	4.11213e-05	970.303	869.727	1101.73	520.09	560.66	505.88	RP11-137H2.6			10	82194765	82196869	1	lincRNA
ENSG00000185585	188.359	-1.42018	-2.6762	0.281196	-5.05051	4.40637e-07	4.11973e-05	262.725	251.207	308.733	89.3084	130.274	87.9043	OLFML2A	OLFML2A	olfactomedin-like 2A [Source:HGNC Symbol;Acc:27270]	9	127539437	127577164	1	protein_coding
ENSG00000232444	156.686	1.736	3.3311	0.34427	5.04256	4.59356e-07	4.27317e-05	66.9897	70.7181	79.5066	164.958	245.108	312.836	AC010745.4			2	16497592	16500834	-1	lincRNA
ENSG00000142279	182.354	1.41823	2.67257	0.281309	5.04152	4.61839e-07	4.27478e-05	117.232	86.5505	93.9623	308.902	271.163	216.313	WTIP	WTIP	Wilms tumor 1 interacting protein [Source:HGNC Symbol;Acc:20964]	19	34971874	34997258	1	protein_coding
ENSG00000127074	194.784	-4.28036	-19.432	0.849688	-5.03757	4.71477e-07	4.34228e-05	206.203	175.212	730.015	10.5069	42.4596	4.30903	RGS13	RGS13	regulator of G-protein signaling 13 [Source:HGNC Symbol;Acc:9995]	1	192605275	192629390	1	protein_coding
ENSG00000124766	25635.9	0.738233	1.66813	0.14718	5.01585	5.27998e-07	4.83876e-05	21305.9	19123.4	17219.9	31879.9	33367.5	30919	SOX4	SOX4	SRY (sex determining region Y)-box 4 [Source:HGNC Symbol;Acc:11200]	6	21593972	21598847	1	protein_coding
ENSG00000225127	174.142	-1.9237	-3.79395	0.38457	-5.00221	5.66764e-07	5.13708e-05	306.687	308.204	211.673	78.8015	95.5341	43.9521	LINC00237	LINC00237	long intergenic non-protein coding RNA 237 [Source:HGNC Symbol;Acc:38166]	20	21068245	21086999	-1	lincRNA
ENSG00000183309	2048.67	0.661005	1.58118	0.132134	5.00252	5.65866e-07	5.13708e-05	1525.06	1649.74	1587.03	2655.09	2521.52	2353.59	ZNF623	ZNF623	zinc finger protein 623 [Source:HGNC Symbol;Acc:29084]	8	144718183	144735900	1	protein_coding
ENSG00000188647	13053.6	-1.05026	-2.07091	0.20999	-5.00149	5.68875e-07	5.13708e-05	18371.9	18178.8	16265.8	9332.2	9608.42	6564.38	PTAR1	PTAR1	protein prenyltransferase alpha subunit repeat containing 1 [Source:HGNC Symbol;Acc:30449]	9	72324438	72374875	-1	protein_coding
ENSG00000174804	912.441	1.41192	2.66091	0.283517	4.98001	6.3581e-07	5.71365e-05	478.348	463.362	553.448	1819.79	1096.23	1063.47	FZD4	FZD4	frizzled family receptor 4 [Source:HGNC Symbol;Acc:4042]	11	86656721	86666433	-1	protein_coding
ENSG00000185008	531.099	-2.60368	-6.07837	0.523297	-4.97553	6.50678e-07	5.81901e-05	1080.21	1231.76	424.379	109.271	247.038	93.9369	ROBO2	ROBO2	roundabout, axon guidance receptor, homolog 2 (Drosophila) [Source:HGNC Symbol;Acc:10250]	3	75955846	77699115	1	protein_coding
ENSG00000136161	388.126	2.76021	6.77495	0.555224	4.97135	6.64881e-07	5.91744e-05	117.232	125.604	56.7904	374.045	414.946	1240.14	RCBTB2	RCBTB2	regulator of chromosome condensation (RCC1) and BTB (POZ) domain containing protein 2 [Source:HGNC Symbol;Acc:1914]	13	49063095	49107369	-1	protein_coding
ENSG00000156535	331.402	-2.26603	-4.80998	0.456026	-4.96908	6.72723e-07	5.95859e-05	541.151	503.47	600.946	193.326	92.6391	56.8792	CD109	CD109	CD109 molecule [Source:HGNC Symbol;Acc:21685]	6	74405508	74538040	1	protein_coding
ENSG00000060656	476.499	-1.14992	-2.21902	0.231881	-4.95911	7.08164e-07	6.24263e-05	722.232	711.403	536.928	342.524	261.513	284.396	PTPRU	PTPRU	protein tyrosine phosphatase, receptor type, U [Source:HGNC Symbol;Acc:9683]	1	29563028	29653325	1	protein_coding
ENSG00000006016	1406.59	-1.38848	-2.61802	0.280382	-4.95209	7.34204e-07	6.44151e-05	1889.32	2138.43	2078.53	900.439	923.497	509.328	CRLF1	CRLF1	cytokine receptor-like factor 1 [Source:HGNC Symbol;Acc:2364]	19	18683030	18718551	-1	protein_coding
ENSG00000179456	5469.29	0.723259	1.65091	0.146454	4.93847	7.8739e-07	6.87555e-05	4263.26	3909.55	4206.62	6064.56	7127.42	7244.35	ZBTB18	ZBTB18	zinc finger and BTB domain containing 18 [Source:HGNC Symbol;Acc:13030]	1	244214585	244220778	1	protein_coding
ENSG00000183798	390.161	1.49031	2.8095	0.301898	4.93648	7.95436e-07	6.8809e-05	194.689	178.378	241.617	458.099	496.005	772.179	EMILIN3	EMILIN3	elastin microfibril interfacer 3 [Source:HGNC Symbol;Acc:16123]	20	39988606	39995467	-1	protein_coding
ENSG00000103528	671.827	2.12494	4.36185	0.430423	4.93687	7.9386e-07	6.8809e-05	175.848	174.156	401.663	1475.16	769.098	1035.03	SYT17	SYT17	synaptotagmin XVII [Source:HGNC Symbol;Acc:24119]	16	19179293	19279652	1	protein_coding
ENSG00000132854	476.004	2.42178	5.35833	0.492109	4.92123	8.6002e-07	7.40497e-05	99.4378	78.1065	271.561	694.504	983.326	729.088	KANK4	KANK4	KN motif and ankyrin repeat domains 4 [Source:HGNC Symbol;Acc:27263]	1	62702651	62785085	-1	protein_coding
ENSG00000156968	413.145	-1.22457	-2.33687	0.249193	-4.91416	8.91657e-07	7.60662e-05	662.57	566.8	506.983	194.377	290.462	257.68	MPV17L	MPV17L	MPV17 mitochondrial membrane protein-like [Source:HGNC Symbol;Acc:26827]	16	15489611	15507125	1	protein_coding
ENSG00000151025	1627.56	-1.57046	-2.97	0.319546	-4.91468	8.8929e-07	7.60662e-05	2732.97	2701.01	1870.99	1116.88	781.643	561.898	GPR158	GPR158	G protein-coupled receptor 158 [Source:HGNC Symbol;Acc:23689]	10	25463991	25891155	1	protein_coding
ENSG00000172123	80.4358	2.50985	5.6956	0.510868	4.91291	8.97358e-07	7.62013e-05	30.3547	21.1099	20.6511	146.045	71.4093	193.045	SLFN12	SLFN12	schlafen family member 12 [Source:HGNC Symbol;Acc:25500]	17	33738079	33760302	-1	protein_coding
ENSG00000148600	120.631	-2.19524	-4.57964	0.448115	-4.89883	9.64106e-07	8.14956e-05	238.651	253.318	102.223	38.8754	42.4596	48.2612	CDHR1	CDHR1	cadherin-related family member 1 [Source:HGNC Symbol;Acc:14550]	10	85954410	85979377	1	protein_coding
ENSG00000231131	93.5887	-4.50056	-22.6361	0.919358	-4.89533	9.81434e-07	8.22095e-05	244.931	211.099	81.5717	9.45618	14.4749	0	RP11-346D6.6			10	54210634	54230293	-1	lincRNA
ENSG00000105997	478.346	3.05897	8.3338	0.624792	4.89599	9.78117e-07	8.22095e-05	59.6627	46.4417	201.348	426.579	1269.93	866.116	HOXA3	HOXA3	homeobox A3 [Source:HGNC Symbol;Acc:5104]	7	27145803	27192200	-1	protein_coding
ENSG00000197956	16900	-1.00062	-2.00086	0.204526	-4.89239	9.96199e-07	8.30705e-05	22165.2	23989.3	21455.4	12295.1	8775.63	12719.4	S100A6	S100A6	S100 calcium binding protein A6 [Source:HGNC Symbol;Acc:10496]	1	153507075	153508720	-1	protein_coding
ENSG00000108001	1413.23	-1.95489	-3.87687	0.400373	-4.88268	1.04656e-06	8.68786e-05	2245.2	2112.04	2383.13	548.459	898.407	292.152	EBF3	EBF3	early B-cell factor 3 [Source:HGNC Symbol;Acc:19087]	10	131633547	131762105	-1	protein_coding
ENSG00000187714	1974.56	-1.07227	-2.10273	0.220183	-4.86987	1.1167e-06	9.22872e-05	2438.84	2844.55	2745.56	1110.58	1596.1	1111.73	SLC18A3	SLC18A3	solute carrier family 18 (vesicular acetylcholine transporter), member 3 [Source:HGNC Symbol;Acc:10936]	10	50818347	50820765	1	protein_coding
ENSG00000102144	40876	-0.690813	-1.61419	0.141923	-4.86753	1.13002e-06	9.29731e-05	50037.1	55321.6	46079.7	33072.5	30703.1	30041.7	PGK1	PGK1	phosphoglycerate kinase 1 [Source:HGNC Symbol;Acc:8896]	X	77320685	77384793	1	protein_coding
ENSG00000172817	110.138	2.78301	6.88285	0.572265	4.86314	1.15539e-06	9.45533e-05	32.4481	34.8313	16.5208	287.888	205.543	83.5952	CYP7B1	CYP7B1	cytochrome P450, family 7, subfamily B, polypeptide 1 [Source:HGNC Symbol;Acc:2652]	8	65500320	65711318	-1	protein_coding
ENSG00000182050	1909.65	-2.14292	-4.41656	0.440709	-4.86245	1.15944e-06	9.45533e-05	2681.68	2534.24	4126.08	1020.22	776.818	318.868	MGAT4C	MGAT4C	mannosyl (alpha-1,3-)-glycoprotein beta-1,4-N-acetylglucosaminyltransferase, isozyme C (putative) [Source:HGNC Symbol;Acc:30871]	12	86372516	87232681	-1	protein_coding
ENSG00000244005	946.187	-0.647413	-1.56636	0.133309	-4.85647	1.19496e-06	9.70225e-05	1124.17	1196.93	1144.07	709.214	763.308	739.43	NFS1	NFS1	NFS1 cysteine desulfurase [Source:HGNC Symbol;Acc:15910]	20	34255977	34287281	-1	protein_coding
ENSG00000136997	978.778	2.33798	5.05595	0.481888	4.85172	1.22398e-06	9.89445e-05	266.912	220.598	482.202	1910.15	739.183	2253.62	MYC	MYC	v-myc avian myelocytomatosis viral oncogene homolog [Source:HGNC Symbol;Acc:7553]	8	128747680	128753674	1	protein_coding
ENSG00000236861	34.6378	-7.65318	-201.297	1.57811	-4.84959	1.23718e-06	9.9577e-05	105.718	92.8834	8.26042	0	0.964991	0	AC006378.2			7	93598754	93640425	1	antisense
ENSG00000231426	58.2187	-3.11065	-8.63774	0.642306	-4.84295	1.27928e-06	0.000102519	72.2232	70.7181	170.371	5.25343	13.5099	17.2361	RP5-899B16.1			6	140175987	140181288	1	lincRNA
ENSG00000139737	663.023	1.01339	2.01865	0.209382	4.83991	1.299e-06	0.000103652	397.751	384.2	535.895	846.854	896.477	916.962	SLAIN1	SLAIN1	SLAIN motif family, member 1 [Source:HGNC Symbol;Acc:26387]	13	78272023	78338377	1	protein_coding
ENSG00000169258	3355.73	0.618289	1.53505	0.127798	4.83802	1.31137e-06	0.000104189	2560.26	2663.01	2718.71	4256.33	4163.94	3772.13	GPRIN1	GPRIN1	G protein regulated inducer of neurite outgrowth 1 [Source:HGNC Symbol;Acc:24835]	5	176022803	176037134	-1	protein_coding
ENSG00000168952	144.776	-2.19475	-4.5781	0.453995	-4.8343	1.33614e-06	0.000105254	283.659	252.263	176.567	71.4467	58.8645	25.8542	STXBP6	STXBP6	syntaxin binding protein 6 (amisyn) [Source:HGNC Symbol;Acc:19666]	14	25278862	25519503	-1	protein_coding
ENSG00000108370	1636.93	-1.49911	-2.82668	0.310072	-4.83471	1.3334e-06	0.000105254	2096.57	2147.93	3009.89	1013.91	993.941	559.312	RGS9	RGS9	regulator of G-protein signaling 9 [Source:HGNC Symbol;Acc:10004]	17	63133549	63223821	1	protein_coding
ENSG00000184117	11397.4	-0.629704	-1.54725	0.130465	-4.82662	1.3887e-06	0.000108931	13440.8	13438.5	14658.1	9077.93	9463.67	8305.23	NIPSNAP1	NIPSNAP1	nipsnap homolog 1 (C. elegans) [Source:HGNC Symbol;Acc:7827]	22	29950797	29977326	-1	protein_coding
ENSG00000169136	785.43	-1.1145	-2.1652	0.231369	-4.81698	1.45748e-06	0.000113365	980.771	983.72	1259.71	449.694	437.141	601.541	ATF5	ATF5	activating transcription factor 5 [Source:HGNC Symbol;Acc:790]	19	50431959	50437192	1	protein_coding
ENSG00000183779	826.337	1.78076	3.43606	0.369631	4.81766	1.45251e-06	0.000113365	241.791	294.483	581.327	1149.45	1446.52	1244.45	ZNF703	ZNF703	zinc finger protein 703 [Source:HGNC Symbol;Acc:25883]	8	37553269	37557537	1	protein_coding
ENSG00000120324	620.801	-1.39447	-2.62892	0.290172	-4.80568	1.54229e-06	0.00011946	1080.21	996.386	621.597	349.879	388.891	287.843	PCDHB10	PCDHB10	protocadherin beta 10 [Source:HGNC Symbol;Acc:8681]	5	140571942	140575215	1	protein_coding
ENSG00000182379	195.983	-1.71485	-3.28262	0.356951	-4.80415	1.55408e-06	0.000119872	231.324	345.146	325.254	80.9029	66.5844	126.686	NXPH4	NXPH4	neurexophilin 4 [Source:HGNC Symbol;Acc:8078]	12	57610578	57620232	1	protein_coding
ENSG00000173914	908.61	0.669948	1.59102	0.139677	4.79642	1.61523e-06	0.00012305	687.691	751.511	664.964	1102.17	1123.25	1122.07	RBM4B	RBM4B	RNA binding motif protein 4B [Source:HGNC Symbol;Acc:28842]	11	66432469	66445392	-1	protein_coding
ENSG00000130147	3142.85	-0.745395	-1.67643	0.15536	-4.79785	1.6038e-06	0.00012305	3858.19	3664.67	4288.19	2581.54	2171.23	2293.27	SH3BP4	SH3BP4	SH3-domain binding protein 4 [Source:HGNC Symbol;Acc:10826]	2	235860617	235964358	1	protein_coding
ENSG00000156515	18888.8	-0.678742	-1.60074	0.141502	-4.7967	1.61302e-06	0.00012305	23810.6	24284.8	21659.9	14687.6	15639.6	13250.3	HK1	HK1	hexokinase 1 [Source:HGNC Symbol;Acc:4922]	10	71029740	71161638	1	protein_coding
ENSG00000268388	92.6865	-2.52217	-5.74445	0.526727	-4.78838	1.68134e-06	0.000127561	190.502	183.656	99.1251	42.0275	27.0198	13.7889	FENDRR	FENDRR	FOXF1 adjacent non-coding developmental regulatory RNA [Source:HGNC Symbol;Acc:43894]	16	86508135	86542705	-1	lincRNA
ENSG00000100628	43.3704	4.0692	16.7861	0.851515	4.77877	1.76369e-06	0.000133263	6.28028	5.27747	3.09766	60.9398	26.0548	158.572	ASB2	ASB2	ankyrin repeat and SOCS box containing 2 [Source:HGNC Symbol;Acc:16012]	14	94400499	94443137	-1	protein_coding
ENSG00000244300	1592.54	0.83055	1.77836	0.174014	4.77288	1.81606e-06	0.000136662	1022.64	1096.66	1319.6	2161.26	2033.24	1921.83	RP11-475N22.4			3	128208055	128221191	1	antisense
ENSG00000196950	6536.16	-0.493212	-1.40758	0.103418	-4.76911	1.85039e-06	0.000138682	7776.03	7656.55	7495.3	5508.75	5359.56	5420.76	SLC39A10	SLC39A10	solute carrier family 39 (zinc transporter), member 10 [Source:HGNC Symbol;Acc:20861]	2	196440701	196602426	1	protein_coding
ENSG00000213931	128.875	-2.32458	-5.0092	0.487889	-4.76457	1.89257e-06	0.000140704	263.772	271.262	109.451	38.8754	58.8645	31.025	HBE1	HBE1	hemoglobin, epsilon 1 [Source:HGNC Symbol;Acc:4830]	11	5289582	5526847	-1	protein_coding
ENSG00000205542	14002.6	3.06188	8.35061	0.642598	4.76485	1.88994e-06	0.000140704	2593.76	2461.41	3929.9	11071.1	9044.86	54914.3	TMSB4X	TMSB4X	thymosin beta 4, X-linked [Source:HGNC Symbol;Acc:11881]	X	12993227	12995346	1	protein_coding
ENSG00000198825	3479.87	-1.098	-2.14058	0.230511	-4.76333	1.9042e-06	0.000141002	5419.88	5177.19	3633.55	2430.24	2311.15	1907.18	INPP5F	INPP5F	inositol polyphosphate-5-phosphatase F [Source:HGNC Symbol;Acc:17054]	10	121485609	121588652	1	protein_coding
ENSG00000144115	154.468	3.0514	8.29015	0.640849	4.7615	1.92164e-06	0.000141164	18.8408	15.8324	65.0508	152.35	402.401	272.331	THNSL2	THNSL2	threonine synthase-like 2 (S. cerevisiae) [Source:HGNC Symbol;Acc:25602]	2	88469835	88486146	1	protein_coding
ENSG00000160867	232.314	-1.18343	-2.27116	0.248513	-4.76206	1.91627e-06	0.000141164	269.005	318.759	379.979	133.437	158.259	134.442	FGFR4	FGFR4	fibroblast growth factor receptor 4 [Source:HGNC Symbol;Acc:3691]	5	176513887	176525145	1	protein_coding
ENSG00000081181	982.543	-1.09411	-2.13482	0.230488	-4.74695	2.06504e-06	0.000151099	1396.32	1490.36	1127.55	676.642	705.409	498.986	ARG2	ARG2	arginase 2 [Source:HGNC Symbol;Acc:664]	14	68086515	68118437	1	protein_coding
ENSG00000163071	42.3703	3.64856	12.5408	0.770923	4.73271	2.21537e-06	0.00016146	6.28028	5.27747	7.22787	23.1151	115.799	96.5223	SPATA18	SPATA18	spermatogenesis associated 18 [Source:HGNC Symbol;Acc:29579]	4	52917497	52963458	1	protein_coding
ENSG00000242732	4944.81	1.01809	2.02523	0.215325	4.72816	2.26565e-06	0.000164478	3736.77	3523.24	2547.31	5938.48	7219.1	6703.99	RGAG4	RGAG4	retrotransposon gag domain containing 4 [Source:HGNC Symbol;Acc:29430]	X	71346958	71351758	-1	protein_coding
ENSG00000198838	47.7624	-2.47762	-5.56978	0.524117	-4.72723	2.27607e-06	0.000164588	99.4378	98.1609	45.4323	13.6589	13.5099	16.3743	RYR3	RYR3	ryanodine receptor 3 [Source:HGNC Symbol;Acc:10485]	15	33603163	34158303	1	protein_coding
ENSG00000133114	1603.69	0.569303	1.48381	0.120598	4.72068	2.3506e-06	0.000169316	1340.84	1251.82	1281.4	1877.58	1935.77	1934.76	GPALPP1	GPALPP1	GPALPP motifs containing 1 [Source:HGNC Symbol;Acc:20298]	13	45563687	45607746	1	protein_coding
ENSG00000168807	2917.07	-0.895648	-1.86045	0.190117	-4.71104	2.46454e-06	0.000176835	3550.45	3636.17	4196.29	2307.31	2107.54	1704.65	SNTB2	SNTB2	syntrophin, beta 2 (dystrophin-associated protein A1, 59kDa, basic component 2) [Source:HGNC Symbol;Acc:11169]	16	69221032	69342955	1	protein_coding
ENSG00000210117	36.5821	3.811	14.0354	0.809738	4.70646	2.52051e-06	0.000179461	5.23357	3.16648	6.19532	76.7001	22.1948	106.002	MT-TW	MT-TW	mitochondrially encoded tRNA tryptophan [Source:HGNC Symbol;Acc:7501]	MT	5512	5579	1	Mt_tRNA
ENSG00000118898	229.356	-1.12089	-2.17481	0.238135	-4.70695	2.5145e-06	0.000179461	284.706	284.983	372.752	151.299	150.539	131.856	PPL	PPL	periplakin [Source:HGNC Symbol;Acc:9273]	16	4932508	5010742	-1	protein_coding
ENSG00000165659	2211.52	1.40482	2.64784	0.298646	4.70396	2.55166e-06	0.000180982	1040.43	910.891	1686.16	2713.92	3739.34	3178.34	DACH1	DACH1	dachshund homolog 1 (Drosophila) [Source:HGNC Symbol;Acc:2663]	13	72012098	72441330	-1	protein_coding
ENSG00000107518	1513.34	-0.935407	-1.91243	0.199183	-4.69622	2.65018e-06	0.000187252	2158.32	2202.81	1601.49	1014.96	988.151	1114.32	ATRNL1	ATRNL1	attractin-like 1 [Source:HGNC Symbol;Acc:29063]	10	116853124	117708503	1	protein_coding
ENSG00000087495	44.446	2.30407	4.93847	0.492279	4.68041	2.86307e-06	0.000201525	12.5606	17.9434	14.4557	70.396	53.0745	98.2459	PHACTR3	PHACTR3	phosphatase and actin regulator 3 [Source:HGNC Symbol;Acc:15833]	20	58152564	58422766	1	protein_coding
ENSG00000123200	5155.98	0.672577	1.59392	0.143725	4.6796	2.8743e-06	0.000201549	4218.26	4190.31	3517.91	6206.41	6391.14	6411.84	ZC3H13	ZC3H13	zinc finger CCCH-type containing 13 [Source:HGNC Symbol;Acc:20368]	13	46528600	46626894	-1	protein_coding
ENSG00000146005	82.2218	1.49011	2.8091	0.318507	4.67842	2.891e-06	0.000201955	39.7751	39.0533	50.5951	136.589	110.974	116.344	PSD2	PSD2	pleckstrin and Sec7 domain containing 2 [Source:HGNC Symbol;Acc:19092]	5	139175406	139224051	1	protein_coding
ENSG00000179950	4857.5	0.518627	1.43259	0.110877	4.67749	2.90406e-06	0.000202105	4056.01	3987.65	3937.12	5830.26	5854.6	5479.37	PUF60	PUF60	poly-U binding splicing factor 60KDa [Source:HGNC Symbol;Acc:17042]	8	144898514	144912029	-1	protein_coding
ENSG00000116704	903.527	0.904163	1.87146	0.193357	4.67614	2.92328e-06	0.000202681	630.122	574.188	683.55	1297.6	992.976	1242.73	SLC35D1	SLC35D1	solute carrier family 35 (UDP-GlcA/UDP-GalNAc transporter), member D1 [Source:HGNC Symbol;Acc:20800]	1	67465015	67519782	-1	protein_coding
ENSG00000116132	129.916	-3.9014	-14.943	0.834686	-4.6741	2.95251e-06	0.000203944	187.362	225.876	316.994	39.9261	6.75494	2.58542	PRRX1	PRRX1	paired related homeobox 1 [Source:HGNC Symbol;Acc:9142]	1	170631869	170708560	1	protein_coding
ENSG00000109956	373.91	1.58628	3.00275	0.339968	4.66598	3.07153e-06	0.000211376	214.576	200.544	145.59	388.754	527.85	766.146	B3GAT1	B3GAT1	beta-1,3-glucuronyltransferase 1 (glucuronosyltransferase P) [Source:HGNC Symbol;Acc:921]	11	134248398	134281812	-1	protein_coding
ENSG00000139278	1689.19	2.23857	4.71929	0.480045	4.66326	3.11243e-06	0.000213398	644.776	460.195	667.029	4770.12	1202.38	2390.65	GLIPR1	GLIPR1	GLI pathogenesis-related 1 [Source:HGNC Symbol;Acc:17001]	12	75874460	75897633	1	protein_coding
ENSG00000070778	1754.94	0.656218	1.57595	0.140811	4.66029	3.15772e-06	0.000215704	1268.62	1332.03	1486.88	2152.86	2208.86	2080.4	PTPN21	PTPN21	protein tyrosine phosphatase, non-receptor type 21 [Source:HGNC Symbol;Acc:9651]	14	88932122	89021077	-1	protein_coding
ENSG00000148541	1300.25	-0.846696	-1.79838	0.181805	-4.65716	3.20598e-06	0.000218195	1844.31	1606.46	1562.25	1049.64	924.461	814.407	FAM13C	FAM13C	family with sequence similarity 13, member C [Source:HGNC Symbol;Acc:19371]	10	61005890	61122939	-1	protein_coding
ENSG00000134115	33.874	5.56911	47.4755	1.19703	4.65243	3.28047e-06	0.000222447	1.04671	3.16648	0	63.0412	14.4749	121.515	CNTN6	CNTN6	contactin 6 [Source:HGNC Symbol;Acc:2176]	3	1134260	1445901	1	protein_coding
ENSG00000137198	1025.73	-1.40877	-2.6551	0.303431	-4.64279	3.43738e-06	0.000232236	1734.4	1762.67	973.697	471.758	654.264	557.589	GMPR	GMPR	guanosine monophosphate reductase [Source:HGNC Symbol;Acc:4376]	6	16238811	16295780	1	protein_coding
ENSG00000231976	69.7126	-4.42198	-21.4363	0.953196	-4.63911	3.49912e-06	0.000235003	148.633	235.375	15.4883	10.5069	4.82496	3.44723	LINC00202-2	LINC00202-2	long intergenic non-protein coding RNA 202-2 [Source:HGNC Symbol;Acc:44917]	10	26932098	26942383	1	lincRNA
ENSG00000072954	408.978	-1.00204	-2.00283	0.216012	-4.63884	3.50372e-06	0.000235003	606.047	580.521	450.193	255.317	297.217	264.575	TMEM38A	TMEM38A	transmembrane protein 38A [Source:HGNC Symbol;Acc:28462]	19	16771938	16800840	1	protein_coding
ENSG00000134363	68.346	-5.81687	-56.3706	1.25503	-4.63484	3.57215e-06	0.000238728	68.0364	53.8302	280.854	7.35481	0	0	FST	FST	follistatin [Source:HGNC Symbol;Acc:3971]	5	52776239	52782964	1	protein_coding
ENSG00000182810	729.317	0.691533	1.615	0.149285	4.63229	3.61647e-06	0.000240327	536.964	544.635	591.653	890.982	952.446	859.221	DDX28	DDX28	DEAD (Asp-Glu-Ala-Asp) box polypeptide 28 [Source:HGNC Symbol;Acc:17330]	16	68055179	68057770	-1	protein_coding
ENSG00000180667	1297.33	-0.65349	-1.57297	0.141088	-4.63179	3.62519e-06	0.000240327	1703	1590.63	1465.19	982.392	1034.47	1008.31	YOD1	YOD1	YOD1 deubiquitinase [Source:HGNC Symbol;Acc:25035]	1	207217194	207226325	-1	protein_coding
ENSG00000134986	32374.2	1.1325	2.19239	0.244536	4.63123	3.63503e-06	0.000240327	18988.4	17453.6	24404.4	34849.2	53713.3	44836.3	NREP	NREP	neuronal regeneration related protein [Source:HGNC Symbol;Acc:16834]	5	110998318	111333161	-1	protein_coding
ENSG00000168079	35.3408	-2.88553	-7.38975	0.62423	-4.62254	3.79073e-06	0.00024973	43.962	51.7192	90.8647	12.6082	7.71993	5.17084	SCARA5	SCARA5	scavenger receptor class A, member 5 (putative) [Source:HGNC Symbol;Acc:28701]	8	27727399	27850244	-1	protein_coding
ENSG00000100095	227.447	3.44276	10.8736	0.746464	4.6121	3.98628e-06	0.000261681	43.962	36.9423	34.0742	109.271	195.893	944.54	SEZ6L	SEZ6L	seizure related 6 homolog (mouse)-like [Source:HGNC Symbol;Acc:10763]	22	26565440	26779562	1	protein_coding
ENSG00000182674	21.2875	5.91431	60.3094	1.28338	4.60837	4.05831e-06	0.000265468	1.04671	0	1.03255	22.0644	33.7747	69.8063	KCNB2	KCNB2	potassium voltage-gated channel, Shab-related subfamily, member 2 [Source:HGNC Symbol;Acc:6232]	8	73449626	73850584	1	protein_coding
ENSG00000076770	237.317	2.59066	6.02376	0.562529	4.60539	4.11696e-06	0.000268356	59.6627	78.1065	65.0508	218.543	220.018	782.52	MBNL3	MBNL3	muscleblind-like splicing regulator 3 [Source:HGNC Symbol;Acc:20564]	X	131503345	131623996	-1	protein_coding
ENSG00000141750	625.06	-1.16035	-2.23512	0.252137	-4.60206	4.1833e-06	0.000271724	762.007	757.844	1070.76	442.339	398.541	318.868	STAC2	STAC2	SH3 and cysteine rich domain 2 [Source:HGNC Symbol;Acc:23990]	17	37366789	37382125	-1	protein_coding
ENSG00000176438	279.673	-0.922631	-1.89557	0.200932	-4.59176	4.39521e-06	0.00028449	367.396	360.979	369.654	220.644	185.278	174.085	SYNE3	SYNE3	spectrin repeat containing, nuclear envelope family member 3 [Source:HGNC Symbol;Acc:19861]	14	95883831	95942173	-1	protein_coding
ENSG00000133111	306.246	1.02945	2.04125	0.224457	4.58642	4.5092e-06	0.000290851	197.829	170.99	235.422	371.943	430.386	430.903	RFXAP	RFXAP	regulatory factor X-associated protein [Source:HGNC Symbol;Acc:9988]	13	37393361	37403241	1	protein_coding
ENSG00000157680	984.946	-0.932346	-1.90838	0.203383	-4.58418	4.55775e-06	0.000292962	1155.57	1193.76	1528.18	664.034	753.658	614.468	DGKI	DGKI	diacylglycerol kinase, iota [Source:HGNC Symbol;Acc:2855]	7	137065783	137531838	-1	protein_coding
ENSG00000154553	22.4904	3.73843	13.3469	0.816195	4.58031	4.64282e-06	0.000297397	2.09343	3.16648	4.13021	61.9905	22.1948	41.3667	PDLIM3	PDLIM3	PDZ and LIM domain 3 [Source:HGNC Symbol;Acc:20767]	4	186422851	186456766	-1	protein_coding
ENSG00000187372	159.384	-1.48244	-2.79422	0.324263	-4.57174	4.83695e-06	0.000308764	218.763	248.041	237.487	98.7646	55.0045	98.2459	PCDHB13	PCDHB13	protocadherin beta 13 [Source:HGNC Symbol;Acc:8684]	5	140593509	140596993	1	protein_coding
ENSG00000187653	489.451	3.01515	8.08447	0.659658	4.57078	4.85911e-06	0.000309113	114.092	77.051	132.167	409.768	322.307	1881.32	TMSB4XP8	TMSB4XP8	thymosin beta 4, X-linked pseudogene 8 [Source:HGNC Symbol;Acc:11885]	4	91759652	91760263	-1	pseudogene
ENSG00000005187	475.102	-2.28616	-4.87755	0.50073	-4.56565	4.9796e-06	0.000315693	892.847	913.002	559.644	115.576	288.532	81.0098	ACSM3	ACSM3	acyl-CoA synthetase medium-chain family member 3 [Source:HGNC Symbol;Acc:10522]	16	20621565	20808903	1	protein_coding
ENSG00000210100	69.8902	2.39901	5.27441	0.525574	4.56456	5.00547e-06	0.00031625	17.7941	26.3873	22.7162	104.018	66.5844	181.841	MT-TI	MT-TI	mitochondrially encoded tRNA isoleucine [Source:HGNC Symbol;Acc:7488]	MT	4263	4331	1	Mt_tRNA
ENSG00000132623	347.521	-1.3283	-2.51106	0.291117	-4.56277	5.04832e-06	0.000317872	519.17	569.966	401.663	258.469	166.943	168.914	ANKEF1	ANKEF1	ankyrin repeat and EF-hand domain containing 1 [Source:HGNC Symbol;Acc:15803]	20	9966774	10037410	1	protein_coding
ENSG00000214548	32443.8	-1.46399	-2.75869	0.321189	-4.55802	5.16374e-06	0.000324038	39932.1	59715.6	43224.7	19734	21244.3	10812.2	MEG3	MEG3	maternally expressed 3 (non-protein coding) [Source:HGNC Symbol;Acc:14575]	14	101245747	101327368	1	lincRNA
ENSG00000196199	2816.27	0.832545	1.78082	0.1828	4.55441	5.25338e-06	0.000328549	2219.03	2051.88	1805.93	3347.49	3317.64	4155.63	MPHOSPH8	MPHOSPH8	M-phase phosphoprotein 8 [Source:HGNC Symbol;Acc:29810]	13	20207788	20247599	1	protein_coding
ENSG00000164574	734.146	1.89284	3.71366	0.415972	4.5504	5.35442e-06	0.00033363	293.08	248.041	393.403	1238.76	583.82	1647.77	GALNT10	GALNT10	UDP-N-acetyl-alpha-D-galactosamine:polypeptide N-acetylgalactosaminyltransferase 10 (GalNAc-T10) [Source:HGNC Symbol;Acc:19873]	5	153570290	153800544	1	protein_coding
ENSG00000104321	1206	-2.64462	-6.2533	0.581265	-4.54976	5.37067e-06	0.00033363	2902.54	2457.19	878.703	164.958	597.33	235.273	TRPA1	TRPA1	transient receptor potential cation channel, subfamily A, member 1 [Source:HGNC Symbol;Acc:497]	8	72932152	72987852	-1	protein_coding
ENSG00000169062	1250.52	0.76341	1.6975	0.168632	4.52708	5.9805e-06	0.000370271	968.21	923.557	890.061	1359.59	1714.79	1646.91	UPF3A	UPF3A	UPF3 regulator of nonsense transcripts homolog A (yeast) [Source:HGNC Symbol;Acc:20332]	13	115047059	115071283	1	protein_coding
ENSG00000119698	43.4377	-2.10277	-4.29533	0.464583	-4.52614	6.00694e-06	0.000370456	61.7561	81.273	68.1485	23.1151	12.5449	13.7889	PPP4R4	PPP4R4	protein phosphatase 4, regulatory subunit 4 [Source:HGNC Symbol;Acc:23788]	14	94612465	94746072	1	protein_coding
ENSG00000163689	539.789	-1.25045	-2.37916	0.276308	-4.52556	6.02352e-06	0.000370456	689.784	708.236	881.8	343.575	386.961	228.379	C3orf67	C3orf67	chromosome 3 open reading frame 67 [Source:HGNC Symbol;Acc:24763]	3	58703092	59035810	-1	protein_coding
ENSG00000145864	23.3279	3.34756	10.1792	0.740367	4.52148	6.14077e-06	0.000375159	1.04671	4.22197	7.22787	46.2302	42.4596	38.7813	GABRB2	GABRB2	gamma-aminobutyric acid (GABA) A receptor, beta 2 [Source:HGNC Symbol;Acc:4082]	5	160715436	160976050	-1	protein_coding
ENSG00000197885	1577.78	-0.846532	-1.79817	0.187253	-4.5208	6.16078e-06	0.000375159	2143.67	2192.26	1747.08	1263.98	1108.77	1010.9	NKIRAS1	NKIRAS1	NFKB inhibitor interacting Ras-like 1 [Source:HGNC Symbol;Acc:17899]	3	23933151	23988082	-1	protein_coding
ENSG00000164506	7059.31	-0.911693	-1.88125	0.201659	-4.52096	6.15611e-06	0.000375159	9823.41	9551.16	8280.04	5768.27	4919.52	4013.43	STXBP5	STXBP5	syntaxin binding protein 5 (tomosyn) [Source:HGNC Symbol;Acc:19665]	6	147525561	147706866	1	protein_coding
ENSG00000203279	21.0738	2.93613	7.65355	0.649656	4.51951	6.19818e-06	0.000376199	3.14014	5.27747	6.19532	35.7234	34.7397	41.3667	RP11-498P14.5			9	99962757	100000982	-1	lincRNA
ENSG00000162591	537.733	2.21413	4.64001	0.490291	4.51594	6.30364e-06	0.00038135	97.3444	127.715	346.938	927.756	729.533	997.11	MEGF6	MEGF6	multiple EGF-like-domains 6 [Source:HGNC Symbol;Acc:3232]	1	3406484	3528059	-1	protein_coding
ENSG00000236780	288.007	-1.29563	-2.45484	0.287039	-4.51377	6.36846e-06	0.000383607	346.462	353.59	527.635	192.276	140.889	167.19	AC078941.1			2	67350489	67442451	-1	lincRNA
ENSG00000186897	613.041	-1.19967	-2.29688	0.265808	-4.51331	6.3824e-06	0.000383607	636.402	821.174	1104.83	396.109	363.802	355.926	C1QL4	C1QL4	complement component 1, q subcomponent-like 4 [Source:HGNC Symbol;Acc:31416]	12	49726200	49730971	-1	protein_coding
ENSG00000151778	213.305	0.891311	1.85486	0.197813	4.50582	6.61164e-06	0.000396099	154.914	153.047	140.427	265.824	284.672	280.949	SERP2	SERP2	stress-associated endoplasmic reticulum protein family member 2 [Source:HGNC Symbol;Acc:20607]	13	44947801	44971850	1	protein_coding
ENSG00000253154	17.1396	-5.74053	-53.4651	1.27566	-4.50006	6.79343e-06	0.000405677	24.0744	24.2763	52.6602	0	0.964991	0.861807	CTA-392E5.1			8	86851934	86963312	1	lincRNA
ENSG00000251011	93.9756	-3.51521	-11.4337	0.781561	-4.49769	6.86973e-06	0.000408915	255.398	218.487	44.3998	28.3685	7.71993	9.47987	RP11-402L6.1			3	132964950	132976032	-1	antisense
ENSG00000154118	1616.18	0.911547	1.88106	0.202855	4.49359	7.0031e-06	0.000415517	994.378	1085.05	1286.56	1773.56	2299.57	2257.93	JPH3	JPH3	junctophilin 3 [Source:HGNC Symbol;Acc:14203]	16	87635441	87731762	1	protein_coding
ENSG00000175556	220.467	-1.92104	-3.78697	0.428063	-4.48776	7.19758e-06	0.000425692	357.976	395.81	292.212	121.88	110.974	43.9521	LONRF3	LONRF3	LON peptidase N-terminal domain and ring finger 3 [Source:HGNC Symbol;Acc:21152]	X	118108581	118152318	1	protein_coding
ENSG00000263470	202.324	-1.19572	-2.29059	0.266652	-4.48418	7.31938e-06	0.000431517	249.118	275.484	320.091	128.184	142.819	98.2459	RP11-160O5.1			17	63096930	63107176	1	lincRNA
ENSG00000241644	27.6317	3.89028	14.8283	0.868759	4.47798	7.53527e-06	0.000442835	3.14014	4.22197	3.09766	84.0549	54.0395	17.2361	INMT	INMT	indolethylamine N-methyltransferase [Source:HGNC Symbol;Acc:6069]	7	30737601	30797218	1	protein_coding
ENSG00000262061	11.1268	-6.98366	-126.559	1.5611	-4.47356	7.69281e-06	0.000450662	31.4014	11.6104	23.7487	0	0	0	RP11-1260E13.4			17	180996	183279	1	processed_transcript
ENSG00000173926	254.963	-1.70186	-3.2532	0.381394	-4.46221	8.11183e-06	0.00047371	456.367	469.695	243.682	157.603	111.939	90.4897	MARCH3	MARCH3	membrane-associated ring finger (C3HC4) 3, E3 ubiquitin protein ligase [Source:HGNC Symbol;Acc:28728]	5	126203406	126366500	-1	protein_coding
ENSG00000260186	45.2262	-2.27527	-4.84087	0.510614	-4.45595	8.35239e-06	0.00048551	100.484	74.94	49.5625	11.5576	19.2998	15.5125	RP11-481J2.2			16	58455230	58496374	1	lincRNA
ENSG00000159409	4494.27	0.542561	1.45656	0.121771	4.45559	8.36634e-06	0.00048551	3826.78	3596.07	3554.05	5562.34	5055.59	5370.78	CELF3	CELF3	CUGBP, Elav-like family member 3 [Source:HGNC Symbol;Acc:11967]	1	151674880	151689290	-1	protein_coding
ENSG00000242419	136.42	1.53316	2.89419	0.344202	4.45425	8.41888e-06	0.000487032	66.9897	86.5505	56.7904	148.147	240.283	219.761	PCDHGC4	PCDHGC4	protocadherin gamma subfamily C, 4 [Source:HGNC Symbol;Acc:8717]	5	140864741	140892546	1	protein_coding
ENSG00000058335	58.6501	2.93236	7.63356	0.658458	4.45337	8.45339e-06	0.000487505	15.7007	15.8324	9.29298	57.7878	63.6894	189.597	RASGRF1	RASGRF1	Ras protein-specific guanine nucleotide-releasing factor 1 [Source:HGNC Symbol;Acc:9875]	15	79252289	79383115	-1	protein_coding
ENSG00000112559	144.686	1.71757	3.28881	0.38615	4.44792	8.67041e-06	0.000498468	47.1021	68.6071	86.7344	158.654	284.672	222.346	MDFI	MDFI	MyoD family inhibitor [Source:HGNC Symbol;Acc:6967]	6	41604620	41621984	1	protein_coding
ENSG00000197555	3868.33	-0.75616	-1.68899	0.170289	-4.44045	8.97699e-06	0.000514496	4922.69	4847.88	4808.6	2704.47	2560.12	3366.22	SIPA1L1	SIPA1L1	signal-induced proliferation-associated 1 like 1 [Source:HGNC Symbol;Acc:20284]	14	71787166	72207946	1	protein_coding
ENSG00000120696	820.19	0.871067	1.82901	0.196385	4.43552	9.18523e-06	0.000524805	641.635	552.023	546.22	909.895	1060.53	1210.84	KBTBD7	KBTBD7	kelch repeat and BTB (POZ) domain containing 7 [Source:HGNC Symbol;Acc:25266]	13	41763969	41768702	-1	protein_coding
ENSG00000197930	8582.45	-0.64532	-1.56409	0.145543	-4.43388	9.25528e-06	0.000527181	10470.3	10480	10460.8	7517.66	6100.67	6465.27	ERO1L	ERO1L	ERO1-like (S. cerevisiae) [Source:HGNC Symbol;Acc:13280]	14	53106634	53162618	-1	protein_coding
ENSG00000169439	2494.49	0.887931	1.85052	0.200312	4.43273	9.30453e-06	0.00052836	1542.86	1553.69	2153.91	3317.02	3245.27	3154.21	SDC2	SDC2	syndecan 2 [Source:HGNC Symbol;Acc:10659]	8	97505579	97624000	1	protein_coding
ENSG00000031003	2125.83	0.857633	1.81206	0.193581	4.43037	9.40732e-06	0.000532563	1573.21	1609.63	1352.64	3063.8	2880.5	2275.17	FAM13B	FAM13B	family with sequence similarity 13, member B [Source:HGNC Symbol;Acc:1335]	5	137273649	137387650	-1	protein_coding
ENSG00000126950	2453.85	-3.3797	-10.4086	0.763443	-4.42691	9.55913e-06	0.000539508	5756.92	5624.72	2050.65	625.159	615.664	49.9848	TMEM35	TMEM35	transmembrane protein 35 [Source:HGNC Symbol;Acc:25864]	X	100333709	100351353	1	protein_coding
ENSG00000145248	1187.81	-0.791565	-1.73095	0.179147	-4.41853	9.93739e-06	0.000559152	1445.51	1626.52	1444.54	996.051	847.262	767.008	SLC10A4	SLC10A4	solute carrier family 10, member 4 [Source:HGNC Symbol;Acc:22980]	4	48485360	48491213	1	protein_coding
ENSG00000189212	154.253	-1.27499	-2.41997	0.288879	-4.41357	1.01679e-05	0.00057039	252.258	235.375	167.274	95.6125	81.0593	93.9369	DPY19L2P1	DPY19L2P1	DPY19L2 pseudogene 1 [Source:HGNC Symbol;Acc:22305]	7	35119601	35225934	-1	pseudogene
ENSG00000225492	36.0735	7.58471	191.967	1.71985	4.41011	1.03318e-05	0.000577833	0	1.05549	0	17.8617	9.64991	187.874	GBP1P1	GBP1P1	guanylate binding protein 1, interferon-inducible pseudogene 1 [Source:HGNC Symbol;Acc:39561]	1	89873238	89891802	1	pseudogene
ENSG00000120251	137.189	2.807	6.99827	0.636982	4.40671	1.04952e-05	0.000583443	24.0744	16.8879	61.9532	118.728	217.123	384.366	GRIA2	GRIA2	glutamate receptor, ionotropic, AMPA 2 [Source:HGNC Symbol;Acc:4572]	4	158125334	158287227	1	protein_coding
ENSG00000061656	373.167	-1.21157	-2.3159	0.274923	-4.40696	1.04833e-05	0.000583443	443.807	625.908	493.56	268.976	233.528	173.223	SPAG4	SPAG4	sperm associated antigen 4 [Source:HGNC Symbol;Acc:11214]	20	34203814	34208971	1	protein_coding
ENSG00000260372	64.7612	-2.04245	-4.11945	0.463604	-4.4056	1.05492e-05	0.000584693	118.279	111.882	82.6042	15.7603	37.6347	22.407	AQP4-AS1	AQP4-AS1	AQP4 antisense RNA 1 [Source:HGNC Symbol;Acc:26399]	18	24235706	24770662	1	antisense
ENSG00000262543	233.934	-2.1173	-4.3388	0.481038	-4.40151	1.07498e-05	0.000588758	277.379	235.375	627.792	85.1056	116.764	61.1883	RP3-422G23.4		Uncharacterized protein [Source:UniProtKB/TrEMBL;Acc:I3L185]	6	138699042	138704212	1	protein_coding
ENSG00000164742	1608.03	1.3835	2.60901	0.314278	4.40215	1.07182e-05	0.000588758	923.201	915.113	835.335	1451	2355.54	3168	ADCY1	ADCY1	adenylate cyclase 1 (brain) [Source:HGNC Symbol;Acc:232]	7	45613739	45762715	1	protein_coding
ENSG00000165416	2578.52	0.560801	1.47509	0.127397	4.402	1.07258e-05	0.000588758	2174.02	2096.21	1980.44	3203.54	2915.24	3101.64	SUGT1	SUGT1	SGT1, suppressor of G2 allele of SKP1 (S. cerevisiae) [Source:HGNC Symbol;Acc:16987]	13	53226844	53275044	1	protein_coding
ENSG00000167244	60068.9	-1.8147	-3.51786	0.412133	-4.40319	1.06669e-05	0.000588758	85477.8	98499.7	96660.4	22307.1	43774.9	13693.2	IGF2	IGF2	insulin-like growth factor 2 (somatomedin A) [Source:HGNC Symbol;Acc:5466]	11	2150342	2170833	-1	protein_coding
ENSG00000135740	622.685	-0.801125	-1.74246	0.182049	-4.40061	1.07946e-05	0.000589466	794.456	826.451	752.731	432.883	521.095	408.496	SLC9A5	SLC9A5	solute carrier family 9, subfamily A (NHE5, cation proton antiporter 5), member 5 [Source:HGNC Symbol;Acc:11078]	16	67271586	67306093	1	protein_coding
ENSG00000171551	737.446	-2.18236	-4.53897	0.496708	-4.39366	1.11458e-05	0.000606856	752.587	826.451	2046.52	311.003	341.607	146.507	ECEL1	ECEL1	endothelin converting enzyme-like 1 [Source:HGNC Symbol;Acc:3147]	2	233344537	233352538	-1	protein_coding
ENSG00000074771	37.5844	-2.49924	-5.65386	0.569011	-4.39225	1.12186e-05	0.000609029	79.5502	63.3296	48.53	17.8617	6.75494	9.47987	NOX3	NOX3	NADPH oxidase 3 [Source:HGNC Symbol;Acc:7890]	6	155716504	155777037	-1	protein_coding
ENSG00000145439	3312.1	-0.530473	-1.4444	0.12106	-4.38191	1.17644e-05	0.000636789	4054.97	3677.34	4010.44	2668.74	2779.17	2681.94	CBR4	CBR4	carbonyl reductase 4 [Source:HGNC Symbol;Acc:25891]	4	169784921	169931426	-1	protein_coding
ENSG00000181418	1389.7	-1.01149	-2.016	0.230969	-4.37934	1.19037e-05	0.000642453	1781.51	1942.11	1849.3	1031.77	1051.84	681.689	DDN	DDN	dendrin [Source:HGNC Symbol;Acc:24458]	12	49388932	49393092	-1	protein_coding
ENSG00000112137	55.4619	2.80146	6.97143	0.640692	4.37255	1.22806e-05	0.000660868	13.6073	14.7769	13.4232	52.5343	61.7594	176.67	PHACTR1	PHACTR1	phosphatase and actin regulator 1 [Source:HGNC Symbol;Acc:20990]	6	12717893	13288645	1	protein_coding
ENSG00000124172	12522	-0.848003	-1.80001	0.19405	-4.37002	1.24235e-05	0.000666621	16944.2	17820.9	13533.7	9040.11	9994.41	7798.49	ATP5E	ATP5E	ATP synthase, H+ transporting, mitochondrial F1 complex, epsilon subunit [Source:HGNC Symbol;Acc:838]	20	57600522	57607437	-1	protein_coding
ENSG00000005339	4680.15	0.728699	1.65714	0.16688	4.3666	1.26197e-05	0.000675191	3726.3	3541.18	3301.07	5199.85	5640.37	6672.11	CREBBP	CREBBP	CREB binding protein [Source:HGNC Symbol;Acc:2348]	16	3775055	3930727	-1	protein_coding
ENSG00000142621	218.759	-1.18962	-2.28092	0.27264	-4.36332	1.28101e-05	0.0006834	285.753	278.65	347.97	156.552	102.289	141.336	FHAD1	FHAD1	forkhead-associated (FHA) phosphopeptide binding domain 1 [Source:HGNC Symbol;Acc:29408]	1	15573768	15726779	1	protein_coding
ENSG00000249741	79.1064	1.44613	2.72477	0.331852	4.35777	1.31394e-05	0.000698958	35.5883	40.1087	51.6276	127.133	116.764	103.417	RP11-673E1.3			4	144832667	144833206	-1	pseudogene
ENSG00000163597	8344.4	-0.579609	-1.49444	0.133063	-4.35591	1.32513e-05	0.000702887	9874.7	9576.49	10544.4	6161.23	7076.28	6833.26	SNHG16	SNHG16	small nucleolar RNA host gene 16 (non-protein coding) [Source:HGNC Symbol;Acc:44352]	17	74553848	74561430	1	processed_transcript
ENSG00000179841	587.303	0.840516	1.79069	0.19324	4.34959	1.36394e-05	0.000721407	437.526	423.253	401.663	880.476	671.634	709.267	AKAP5	AKAP5	A kinase (PRKA) anchor protein 5 [Source:HGNC Symbol;Acc:375]	14	64932217	64941221	1	protein_coding
ENSG00000145708	35.2999	-5.17864	-36.2182	1.19094	-4.34837	1.37151e-05	0.000723346	75.3634	125.604	5.16276	1.05069	2.89497	1.72361	CRHBP	CRHBP	corticotropin releasing hormone binding protein [Source:HGNC Symbol;Acc:2356]	5	76248538	76276983	1	protein_coding
ENSG00000105464	122.832	-1.52816	-2.88418	0.351705	-4.34501	1.39267e-05	0.000732416	190.502	202.655	153.85	63.0412	82.9892	43.9521	GRIN2D	GRIN2D	glutamate receptor, ionotropic, N-methyl D-aspartate 2D [Source:HGNC Symbol;Acc:4588]	19	48898132	48948188	1	protein_coding
ENSG00000166736	58.3382	-3.32367	-10.0121	0.766227	-4.33771	1.43974e-05	0.000752769	50.2422	69.6626	198.25	16.811	3.85996	11.2035	HTR3A	HTR3A	5-hydroxytryptamine (serotonin) receptor 3A, ionotropic [Source:HGNC Symbol;Acc:5297]	11	113845603	113861035	1	protein_coding
ENSG00000135324	1116.21	-1.74819	-3.35937	0.403075	-4.33713	1.44357e-05	0.000752769	1454.93	1552.63	2152.87	683.997	601.189	251.648	MRAP2	MRAP2	melanocortin 2 receptor accessory protein 2 [Source:HGNC Symbol;Acc:21232]	6	84743475	84800600	1	protein_coding
ENSG00000186834	1322.95	0.642903	1.56147	0.148202	4.33802	1.43775e-05	0.000752769	1056.13	1034.38	1008.8	1499.33	1559.43	1779.63	HEXIM1	HEXIM1	hexamethylene bis-acetamide inducible 1 [Source:HGNC Symbol;Acc:24953]	17	43224684	43229468	1	protein_coding
ENSG00000251309	14.5875	-4.85522	-28.9445	1.12024	-4.33409	1.46367e-05	0.000757926	25.1211	22.1654	37.1719	2.10137	0.964991	0	RP11-498M5.2			4	102898051	102958060	-1	antisense
ENSG00000135999	1061.94	0.70145	1.62614	0.161814	4.33492	1.45811e-05	0.000757926	845.745	849.672	731.047	1314.41	1213.96	1416.81	EPC2	EPC2	enhancer of polycomb homolog 2 (Drosophila) [Source:HGNC Symbol;Acc:24543]	2	149402009	149545130	1	protein_coding
ENSG00000166147	1542.13	1.8753	3.66877	0.432717	4.33378	1.46574e-05	0.000757926	598.72	694.515	688.713	2329.37	1102.98	3838.49	FBN1	FBN1	fibrillin 1 [Source:HGNC Symbol;Acc:3603]	15	48700503	48938046	-1	protein_coding
ENSG00000160783	401.797	0.759612	1.69304	0.175557	4.32688	1.51237e-05	0.00077986	306.687	295.538	293.245	455.998	517.235	542.076	PMF1	PMF1	polyamine-modulated factor 1 [Source:HGNC Symbol;Acc:9112]	1	156182784	156212874	1	protein_coding
ENSG00000024422	2104.88	-1.70207	-3.25367	0.393801	-4.32215	1.54513e-05	0.000794541	3263.65	3206.59	3189.56	1122.13	1382.83	464.514	EHD2	EHD2	EH-domain containing 2 [Source:HGNC Symbol;Acc:3243]	19	48216600	48246391	1	protein_coding
ENSG00000198648	2313.99	-0.632195	-1.54992	0.146491	-4.3156	1.59172e-05	0.000816231	2829.27	2816.06	2793.06	2020.47	1767.86	1657.25	STK39	STK39	serine threonine kinase 39 [Source:HGNC Symbol;Acc:17717]	2	168810530	169104651	-1	protein_coding
ENSG00000198087	1913.87	-0.644288	-1.56297	0.149527	-4.30885	1.64106e-05	0.000839206	2498.51	2267.2	2236.51	1590.74	1537.23	1353.04	CD2AP	CD2AP	CD2-associated protein [Source:HGNC Symbol;Acc:14258]	6	47445525	47594999	1	protein_coding
ENSG00000101191	5986.29	0.53425	1.44819	0.124033	4.30732	1.65242e-05	0.00084269	5064	4830.99	4776.59	6726.5	6946.97	7572.69	DIDO1	DIDO1	death inducer-obliterator 1 [Source:HGNC Symbol;Acc:2680]	20	61509090	61569304	-1	protein_coding
ENSG00000125386	1671.92	0.515356	1.42935	0.11974	4.30395	1.6778e-05	0.00085328	1370.15	1391.14	1368.13	1985.8	1888.49	2027.83	FAM193A	FAM193A	family with sequence similarity 193, member A [Source:HGNC Symbol;Acc:16822]	4	2626988	2734292	1	protein_coding
ENSG00000052344	25.1765	-2.50263	-5.66716	0.581886	-4.30089	1.70117e-05	0.000862796	54.4291	35.8868	38.2045	6.30412	6.75494	9.47987	PRSS8	PRSS8	protease, serine, 8 [Source:HGNC Symbol;Acc:9491]	16	31142756	31147083	-1	protein_coding
ENSG00000185133	710.159	-1.24147	-2.36439	0.288784	-4.29895	1.71608e-05	0.000867978	999.611	965.776	1028.42	523.242	468.986	274.916	INPP5J	INPP5J	inositol polyphosphate-5-phosphatase J [Source:HGNC Symbol;Acc:8956]	22	31518717	31530682	1	protein_coding
ENSG00000181790	681.347	1.06212	2.08799	0.247383	4.29342	1.75946e-05	0.000887494	422.872	471.806	429.542	745.988	833.752	1184.12	BAI1	BAI1	brain-specific angiogenesis inhibitor 1 [Source:HGNC Symbol;Acc:943]	8	143530791	143626370	1	protein_coding
ENSG00000146938	23.4086	3.48937	11.2307	0.813667	4.28845	1.79923e-05	0.000901238	2.09343	3.16648	6.19532	66.1933	23.1598	39.6431	NLGN4X	NLGN4X	neuroligin 4, X-linked [Source:HGNC Symbol;Acc:14287]	X	5758678	6146904	-1	protein_coding
ENSG00000110660	1849.52	-0.866131	-1.82277	0.20198	-4.2882	1.80131e-05	0.000901238	2432.56	2393.86	2338.73	1446.8	1456.17	1029	SLC35F2	SLC35F2	solute carrier family 35, member F2 [Source:HGNC Symbol;Acc:23615]	11	107661717	107799019	-1	protein_coding
ENSG00000123080	2301.23	0.57316	1.48778	0.133637	4.28893	1.79534e-05	0.000901238	1925.95	1793.28	1830.72	2693.96	2962.52	2600.93	CDKN2C	CDKN2C	cyclin-dependent kinase inhibitor 2C (p18, inhibits CDK4) [Source:HGNC Symbol;Acc:1789]	1	51426417	51440305	1	protein_coding
ENSG00000159167	2688.07	-2.98694	-7.92791	0.698874	-4.27393	1.92057e-05	0.000958319	3612.21	3877.88	6831.37	1374.3	242.213	190.459	STC1	STC1	stanniocalcin 1 [Source:HGNC Symbol;Acc:11373]	8	23699428	23712320	-1	protein_coding
ENSG00000070748	158.471	-2.39886	-5.27385	0.561404	-4.27296	1.92895e-05	0.000959913	277.379	253.318	268.464	33.622	96.4991	21.5452	CHAT	CHAT	choline O-acetyltransferase [Source:HGNC Symbol;Acc:1912]	10	50817141	50901925	1	protein_coding
ENSG00000060566	217.556	-2.44762	-5.45517	0.573324	-4.26918	1.96191e-05	0.000973697	412.405	411.642	278.789	74.5988	108.079	19.8216	CREB3L3	CREB3L3	cAMP responsive element binding protein 3-like 3 [Source:HGNC Symbol;Acc:18855]	19	4153598	4173051	1	protein_coding
ENSG00000225649	198.954	-1.79826	-3.478	0.421568	-4.26564	1.99327e-05	0.000986618	351.696	378.922	196.185	109.271	104.219	53.432	AC064875.2			2	13106910	13147138	-1	processed_transcript
ENSG00000253552	314.992	2.9373	7.65978	0.689049	4.26284	2.01849e-05	0.000996433	27.2146	46.4417	144.557	246.911	929.286	495.539	HOXA-AS2	HOXA-AS2	HOXA cluster antisense RNA 2 [Source:HGNC Symbol;Acc:43745]	7	27147396	27173921	1	antisense
ENSG00000116667	6616.9	0.675215	1.59683	0.158713	4.25433	2.09678e-05	0.00103233	5546.53	5222.58	4519.48	8181.7	7494.12	8736.99	C1orf21	C1orf21	chromosome 1 open reading frame 21 [Source:HGNC Symbol;Acc:15494]	1	184356192	184598154	1	protein_coding
ENSG00000147548	6877.83	0.493185	1.40755	0.115942	4.25373	2.10238e-05	0.00103234	5839.61	5633.17	5667.68	7990.47	8474.55	7661.46	WHSC1L1	WHSC1L1	Wolf-Hirschhorn syndrome candidate 1-like 1 [Source:HGNC Symbol;Acc:12767]	8	38127215	38239790	-1	protein_coding
ENSG00000149305	335.28	-3.6432	-12.4943	0.859139	-4.24052	2.23005e-05	0.00109213	407.172	393.699	1061.46	85.1056	60.7944	3.44723	HTR3B	HTR3B	5-hydroxytryptamine (serotonin) receptor 3B, ionotropic [Source:HGNC Symbol;Acc:5298]	11	113775399	113817287	1	protein_coding
ENSG00000132470	137.476	-2.32034	-4.99451	0.548021	-4.23404	2.29529e-05	0.00111817	153.867	120.326	413.021	42.0275	55.9695	39.6431	ITGB4	ITGB4	integrin, beta 4 [Source:HGNC Symbol;Acc:6158]	17	73717408	73753899	1	protein_coding
ENSG00000196453	1037.74	0.620937	1.53787	0.146637	4.23453	2.29032e-05	0.00111817	791.315	784.232	877.67	1251.37	1331.69	1190.15	ZNF777	ZNF777	zinc finger protein 777 [Source:HGNC Symbol;Acc:22213]	7	149128454	149158214	-1	protein_coding
ENSG00000125730	859.139	5.61993	49.1776	1.32809	4.23159	2.32044e-05	0.00112745	7.32699	17.9434	77.4415	3236.12	1678.12	137.889	C3	C3	complement component 3 [Source:HGNC Symbol;Acc:1318]	19	6677715	6730573	-1	protein_coding
ENSG00000113196	1314.64	-2.65882	-6.31515	0.629019	-4.22693	2.36906e-05	0.00114806	2601.08	3171.76	1036.68	185.972	720.848	171.5	HAND1	HAND1	heart and neural crest derivatives expressed 1 [Source:HGNC Symbol;Acc:4807]	5	153854532	153857824	-1	protein_coding
ENSG00000061918	2227.25	-1.32885	-2.51202	0.314522	-4.22497	2.38973e-05	0.00115506	3363.09	3390.24	2804.41	1673.74	1352.92	779.073	GUCY1B3	GUCY1B3	guanylate cyclase 1, soluble, beta 3 [Source:HGNC Symbol;Acc:4687]	4	156680144	156728743	1	protein_coding
ENSG00000188322	4659.57	1.04706	2.06631	0.247878	4.22409	2.3991e-05	0.00115657	2696.33	2900.5	3521.01	4614.62	7011.63	7213.32	SBK1	SBK1	SH3 domain binding kinase 1 [Source:HGNC Symbol;Acc:17699]	16	28303840	28335170	1	protein_coding
ENSG00000144908	71.4468	1.6532	3.1453	0.391629	4.22133	2.42862e-05	0.00116776	28.2613	31.6648	43.3672	137.64	95.5341	92.2133	ALDH1L1	ALDH1L1	aldehyde dehydrogenase 1 family, member L1 [Source:HGNC Symbol;Acc:3978]	3	125822412	125916837	-1	protein_coding
ENSG00000171517	69.265	2.57502	5.9588	0.610188	4.22005	2.44251e-05	0.00117139	26.1678	26.3873	7.22787	69.3453	156.329	130.133	LPAR3	LPAR3	lysophosphatidic acid receptor 3 [Source:HGNC Symbol;Acc:14298]	1	85277285	85358896	-1	protein_coding
ENSG00000130287	174.333	1.70199	3.2535	0.403567	4.21737	2.47171e-05	0.00118233	87.9239	101.327	56.7904	167.059	341.607	291.291	NCAN	NCAN	neurocan [Source:HGNC Symbol;Acc:2465]	19	19322782	19363042	1	protein_coding
ENSG00000134324	4739.55	-0.620993	-1.53793	0.147399	-4.21301	2.51986e-05	0.00120226	5537.11	5507.56	6187.06	4009.42	3812.68	3383.45	LPIN1	LPIN1	lipin 1 [Source:HGNC Symbol;Acc:13345]	2	11817721	11967535	1	protein_coding
ENSG00000118922	1552	0.695317	1.61924	0.165101	4.21146	2.53726e-05	0.00120745	1138.82	1210.65	1206.02	1667.44	2125.88	1963.2	KLF12	KLF12	Kruppel-like factor 12 [Source:HGNC Symbol;Acc:6346]	13	74260226	74708394	-1	protein_coding
ENSG00000081189	216.02	3.82262	14.1489	0.907977	4.21004	2.55324e-05	0.00121194	23.0277	27.4428	35.1068	137.64	55.9695	1016.93	MEF2C	MEF2C	myocyte enhancer factor 2C [Source:HGNC Symbol;Acc:6996]	5	88013975	88199922	-1	protein_coding
ENSG00000146242	2147	-2.94798	-7.71665	0.700335	-4.20938	2.56074e-05	0.00121239	2630.39	2505.74	6267.6	948.77	430.386	99.1078	TPBG	TPBG	trophoblast glycoprotein [Source:HGNC Symbol;Acc:12004]	6	83072923	83080545	1	protein_coding
ENSG00000237435	595.911	-2.58167	-5.98634	0.614415	-4.20184	2.64753e-05	0.00125028	1403.64	1401.7	258.138	226.948	183.348	101.693	RP11-147C23.1		Uncharacterized protein [Source:UniProtKB/TrEMBL;Acc:M0R1K7]	1	96403457	96488436	1	protein_coding
ENSG00000174482	779.385	-1.39774	-2.63488	0.332707	-4.20112	2.65601e-05	0.00125109	1163.95	1076.6	1149.23	316.257	643.649	326.625	LINGO2	LINGO2	leucine rich repeat and Ig domain containing 2 [Source:HGNC Symbol;Acc:21207]	9	27948076	28670283	-1	protein_coding
ENSG00000182118	1504.28	-1.17569	-2.259	0.280327	-4.19398	2.74101e-05	0.00128786	2247.29	2183.82	1824.52	1088.51	1065.35	616.192	FAM89A	FAM89A	family with sequence similarity 89, member A [Source:HGNC Symbol;Acc:25057]	1	231154704	231175992	-1	protein_coding
ENSG00000148053	760.339	3.05141	8.29022	0.727688	4.19329	2.74933e-05	0.0012885	113.045	100.272	277.757	265.824	1203.34	2601.79	NTRK2	NTRK2	neurotrophic tyrosine kinase, receptor, type 2 [Source:HGNC Symbol;Acc:8032]	9	87283466	87638505	1	protein_coding
ENSG00000147041	164.873	-4.3193	-19.9635	1.03027	-4.19238	2.76049e-05	0.00129046	77.4568	102.383	762.024	27.3179	18.3348	1.72361	SYTL5	SYTL5	synaptotagmin-like 5 [Source:HGNC Symbol;Acc:15589]	X	37865835	37988072	1	protein_coding
ENSG00000134853	1172.64	1.67052	3.18329	0.398634	4.1906	2.78214e-05	0.00129731	538.011	504.526	639.15	2509.04	1977.27	867.839	PDGFRA	PDGFRA	platelet-derived growth factor receptor, alpha polypeptide [Source:HGNC Symbol;Acc:8803]	4	55095264	55164414	1	protein_coding
ENSG00000187676	434.297	0.885071	1.84685	0.211299	4.18871	2.80549e-05	0.00130491	321.341	284.983	308.733	590.486	633.999	466.237	B3GALTL	B3GALTL	beta 1,3-galactosyltransferase-like [Source:HGNC Symbol;Acc:20207]	13	31774073	31906413	1	protein_coding
ENSG00000147316	1055.14	0.696665	1.62075	0.166498	4.18424	2.86123e-05	0.0013275	783.988	752.567	878.703	1439.44	1274.75	1201.36	MCPH1	MCPH1	microcephalin 1 [Source:HGNC Symbol;Acc:6954]	8	6264113	6501144	1	protein_coding
ENSG00000178177	1227.21	-0.642793	-1.56135	0.153726	-4.18141	2.89701e-05	0.00134074	1556.46	1405.92	1526.11	1010.76	861.737	1002.28	LCORL	LCORL	ligand dependent nuclear receptor corepressor-like [Source:HGNC Symbol;Acc:30776]	4	17842822	18023499	-1	protein_coding
ENSG00000005812	1638.55	0.840524	1.7907	0.201417	4.17306	3.00535e-05	0.00138396	1300.02	1072.38	1150.26	2461.76	1770.76	2076.09	FBXL3	FBXL3	F-box and leucine-rich repeat protein 3 [Source:HGNC Symbol;Acc:13599]	13	77566740	77601330	-1	protein_coding
ENSG00000124788	2280.71	-0.735579	-1.66507	0.176265	-4.17314	3.00432e-05	0.00138396	3138.05	2857.22	2554.54	1536.1	1921.3	1677.08	ATXN1	ATXN1	ataxin 1 [Source:HGNC Symbol;Acc:10548]	6	16299343	16761722	-1	protein_coding
ENSG00000130176	194.949	1.20131	2.29949	0.287996	4.17129	3.02887e-05	0.00139132	105.718	129.826	118.744	343.575	253.793	218.037	CNN1	CNN1	calponin 1, basic, smooth muscle [Source:HGNC Symbol;Acc:2155]	19	11649532	11661138	1	protein_coding
ENSG00000162188	469.397	0.934315	1.91098	0.224206	4.16721	3.08348e-05	0.00140942	373.677	339.869	254.008	640.919	577.065	630.842	GNG3	GNG3	guanine nucleotide binding protein (G protein), gamma 3 [Source:HGNC Symbol;Acc:4405]	11	62475130	62476673	1	protein_coding
ENSG00000122378	6501.94	-1.02225	-2.03109	0.245287	-4.16758	3.07847e-05	0.00140942	9124.2	8502	8514.43	4522.16	5284.29	3064.58	FAM213A	FAM213A	family with sequence similarity 213, member A [Source:HGNC Symbol;Acc:28651]	10	82167585	82192753	1	protein_coding
ENSG00000174156	87.5609	-3.43379	-10.8062	0.824263	-4.16589	3.10138e-05	0.00141063	182.128	148.825	149.72	16.811	27.0198	0.861807	GSTA3	GSTA3	glutathione S-transferase alpha 3 [Source:HGNC Symbol;Acc:4628]	6	52761437	52774483	-1	protein_coding
ENSG00000102312	598.198	-0.611952	-1.52833	0.146891	-4.16603	3.09955e-05	0.00141063	720.139	757.844	691.81	467.556	463.196	488.644	PORCN	PORCN	porcupine homolog (Drosophila) [Source:HGNC Symbol;Acc:17652]	X	48367350	48379202	1	protein_coding
ENSG00000171448	1094.35	0.56306	1.4774	0.135329	4.16067	3.17311e-05	0.00143972	825.857	908.78	915.874	1291.29	1282.47	1341.83	ZBTB26	ZBTB26	zinc finger and BTB domain containing 26 [Source:HGNC Symbol;Acc:23383]	9	125677845	125693779	-1	protein_coding
ENSG00000261662	29.1857	5.02025	32.4524	1.20713	4.15884	3.19865e-05	0.00144389	0	4.22197	1.03255	14.7096	40.5296	114.62	RP5-1042I8.7			1	120451878	120453236	-1	sense_overlapping
ENSG00000163254	215.035	-2.48502	-5.59841	0.598153	-4.15448	3.26029e-05	0.00144389	213.53	198.433	682.517	73.5481	86.8492	35.3341	CRYGC	CRYGC	crystallin, gamma C [Source:HGNC Symbol;Acc:2410]	2	208992861	208994554	-1	protein_coding
ENSG00000163827	339.09	-2.05004	-4.14118	0.493357	-4.15529	3.24881e-05	0.00144389	679.317	619.575	339.71	120.829	211.333	63.7737	LRRC2	LRRC2	leucine rich repeat containing 2 [Source:HGNC Symbol;Acc:14676]	3	46556913	46621589	-1	protein_coding
ENSG00000133985	395.767	2.01973	4.05507	0.486113	4.15484	3.25508e-05	0.00144389	170.614	134.048	165.208	404.514	360.907	1139.31	TTC9	TTC9	tetratricopeptide repeat domain 9 [Source:HGNC Symbol;Acc:20267]	14	71108504	71142077	1	protein_coding
ENSG00000140043	725.534	-0.755019	-1.68765	0.181699	-4.15533	3.24817e-05	0.00144389	1029.97	879.226	823.977	566.32	561.625	492.092	PTGR2	PTGR2	prostaglandin reductase 2 [Source:HGNC Symbol;Acc:20149]	14	74318547	74353530	1	protein_coding
ENSG00000099282	1202.22	-0.864765	-1.82104	0.208145	-4.15464	3.25803e-05	0.00144389	1474.82	1421.75	1759.47	828.992	1002.63	725.641	TSPAN15	TSPAN15	tetraspanin 15 [Source:HGNC Symbol;Acc:23298]	10	71211229	71267425	1	protein_coding
ENSG00000139323	2149.92	-0.882976	-1.84418	0.212444	-4.15627	3.23486e-05	0.00144389	2852.29	2832.94	2678.44	1510.89	1829.62	1195.33	POC1B	POC1B	POC1 centriolar protein B [Source:HGNC Symbol;Acc:30836]	12	89813495	89919801	-1	protein_coding
ENSG00000114023	2264.07	-1.05808	-2.08216	0.254579	-4.1562	3.23592e-05	0.00144389	3166.31	3777.61	2233.41	1317.56	1433.98	1655.53	FAM162A	FAM162A	family with sequence similarity 162, member A [Source:HGNC Symbol;Acc:17865]	3	122103023	122131181	1	protein_coding
ENSG00000146013	3234.88	-2.39971	-5.27697	0.577261	-4.15706	3.22366e-05	0.00144389	5371.73	5939.26	5005.82	1201.99	1649.17	241.306	GFRA3	GFRA3	GDNF family receptor alpha 3 [Source:HGNC Symbol;Acc:4245]	5	137588068	137610360	-1	protein_coding
ENSG00000133112	54098.9	0.588695	1.50389	0.141542	4.15917	3.19409e-05	0.00144389	41829.8	43907.5	43899	61418.9	60892.9	72645.1	TPT1	TPT1	tumor protein, translationally-controlled 1 [Source:HGNC Symbol;Acc:12022]	13	45911008	45915505	-1	protein_coding
ENSG00000188917	1121.97	-1.26655	-2.40586	0.305327	-4.14818	3.35131e-05	0.00148065	1849.54	1915.72	990.218	589.435	679.354	707.543	TRMT2B	TRMT2B	tRNA methyltransferase 2 homolog B (S. cerevisiae) [Source:HGNC Symbol;Acc:25748]	X	100264335	100307105	-1	protein_coding
ENSG00000036448	80.1673	1.76311	3.3943	0.425189	4.14665	3.37369e-05	0.00148699	35.5883	30.6093	43.3672	85.1056	114.834	171.5	MYOM2	MYOM2	myomesin 2 [Source:HGNC Symbol;Acc:7614]	8	1993155	2113475	1	protein_coding
ENSG00000134256	105.495	5.12704	34.9457	1.23766	4.14253	3.43503e-05	0.00149694	1.04671	1.05549	15.4883	34.6727	55.0045	525.702	CD101	CD101	CD101 molecule [Source:HGNC Symbol;Acc:5949]	1	117544382	117579167	1	protein_coding
ENSG00000078098	212.431	2.96124	7.78791	0.714826	4.1426	3.43397e-05	0.00149694	40.8218	41.1642	62.9857	771.204	273.092	85.3188	FAP	FAP	fibroblast activation protein, alpha [Source:HGNC Symbol;Acc:3590]	2	163027194	163101661	-1	protein_coding
ENSG00000181826	902.327	-1.47507	-2.77996	0.35604	-4.14298	3.42815e-05	0.00149694	1376.43	1308.81	1295.85	619.905	558.73	254.233	RELL1	RELL1	RELT-like 1 [Source:HGNC Symbol;Acc:27379]	4	37592422	37687998	-1	protein_coding
ENSG00000148841	992.523	1.80944	3.50506	0.436808	4.14241	3.43669e-05	0.00149694	382.05	392.644	547.253	1511.94	731.463	2389.79	ITPRIP	ITPRIP	inositol 1,4,5-trisphosphate receptor interacting protein [Source:HGNC Symbol;Acc:29370]	10	106071894	106098162	-1	protein_coding
ENSG00000124191	1578.39	-1.28632	-2.43905	0.310479	-4.14301	3.42779e-05	0.00149694	1876.76	1846.06	2993.37	995	1098.16	661.006	TOX2	TOX2	TOX high mobility group box family member 2 [Source:HGNC Symbol;Acc:16095]	20	42543504	42698256	1	protein_coding
ENSG00000105996	49.9179	3.45981	11.0029	0.836478	4.13616	3.53164e-05	0.00153109	3.14014	5.27747	16.5208	30.4699	138.959	105.14	HOXA2	HOXA2	homeobox A2 [Source:HGNC Symbol;Acc:5103]	7	27139721	27142430	-1	protein_coding
ENSG00000122884	5310.78	-0.730867	-1.65964	0.176696	-4.13628	3.52974e-05	0.00153109	6333.66	6995.81	6553.61	4646.14	3890.84	3444.64	P4HA1	P4HA1	prolyl 4-hydroxylase, alpha polypeptide I [Source:HGNC Symbol;Acc:8546]	10	74766975	74856732	-1	protein_coding
ENSG00000173599	618.05	-1.00881	-2.01225	0.243959	-4.13515	3.54716e-05	0.00153423	901.22	758.9	816.749	407.666	506.62	317.145	PC	PC	pyruvate carboxylase [Source:HGNC Symbol;Acc:8636]	11	66615704	66725847	-1	protein_coding
ENSG00000142303	239.266	2.91268	7.53018	0.704574	4.13397	3.56557e-05	0.0015386	45.0087	69.6626	53.6928	128.184	215.193	923.857	ADAMTS10	ADAMTS10	ADAM metallopeptidase with thrombospondin type 1 motif, 10 [Source:HGNC Symbol;Acc:13201]	19	8645126	8675620	-1	protein_coding
ENSG00000151967	436.327	1.38485	2.61145	0.335103	4.13261	3.58673e-05	0.00154413	208.296	210.043	306.668	413.971	774.888	704.096	SCHIP1	SCHIP1	schwannomin interacting protein 1 [Source:HGNC Symbol;Acc:15678]	3	159557650	159615149	1	protein_coding
ENSG00000206538	156.158	3.37331	10.3626	0.816405	4.13191	3.59762e-05	0.00154522	28.2613	21.1099	33.0417	657.73	139.924	56.8792	VGLL3	VGLL3	vestigial like 3 (Drosophila) [Source:HGNC Symbol;Acc:24327]	3	86987119	87040269	-1	protein_coding
ENSG00000150459	3610.27	0.563645	1.478	0.136455	4.13063	3.61778e-05	0.00155029	3158.98	2923.72	2658.82	4374.01	4331.85	4214.23	SAP18	SAP18	Sin3A-associated protein, 18kDa [Source:HGNC Symbol;Acc:10530]	13	21714653	21723221	1	protein_coding
ENSG00000156110	3032.57	-0.99204	-1.989	0.240212	-4.12985	3.63e-05	0.00155193	4379.45	4170.25	3558.18	1764.1	2617.06	1706.38	ADK	ADK	adenosine kinase [Source:HGNC Symbol;Acc:257]	10	75910960	76469061	1	protein_coding
ENSG00000260916	1074.11	-0.903149	-1.87014	0.218721	-4.12922	3.63999e-05	0.00155262	1543.9	1285.59	1369.17	922.503	650.404	673.071	CCPG1	CCPG1	cell cycle progression 1 [Source:HGNC Symbol;Acc:24227]	15	55632230	55700708	-1	protein_coding
ENSG00000138166	1181.33	-0.568011	-1.48248	0.137792	-4.12224	3.7521e-05	0.00159676	1447.6	1454.47	1330.96	951.922	904.197	998.834	DUSP5	DUSP5	dual specificity phosphatase 5 [Source:HGNC Symbol;Acc:3071]	10	112257596	112271302	1	protein_coding
ENSG00000111012	162.916	-1.34073	-2.5328	0.325368	-4.12067	3.77776e-05	0.00160399	241.791	239.597	218.901	116.626	99.3941	61.1883	CYP27B1	CYP27B1	cytochrome P450, family 27, subfamily B, polypeptide 1 [Source:HGNC Symbol;Acc:2606]	12	58156117	58162769	-1	protein_coding
ENSG00000171885	1301.94	-2.75334	-6.74275	0.668692	-4.1175	3.83005e-05	0.00162247	2181.35	2213.37	2407.91	212.239	721.813	74.9772	AQP4	AQP4	aquaporin 4 [Source:HGNC Symbol;Acc:637]	18	24432002	24445782	-1	protein_coding
ENSG00000119655	3315.22	1.79532	3.47092	0.436371	4.1142	3.88524e-05	0.00164209	1225.7	1117.77	2105.38	8342.45	3937.16	3162.83	NPC2	NPC2	Niemann-Pick disease, type C2 [Source:HGNC Symbol;Acc:14537]	14	74942895	74960880	-1	protein_coding
ENSG00000117500	3684.43	-0.667991	-1.58886	0.162653	-4.10685	4.01095e-05	0.00169136	4958.28	4524.9	4083.75	3115.29	2830.32	2594.04	TMED5	TMED5	transmembrane emp24 protein transport domain containing 5 [Source:HGNC Symbol;Acc:24251]	1	93615299	93646285	-1	protein_coding
ENSG00000146426	1108.88	-0.67929	-1.60135	0.165433	-4.10613	4.02335e-05	0.00169273	1420.39	1346.81	1328.9	839.499	758.483	959.191	TIAM2	TIAM2	T-cell lymphoma invasion and metastasis 2 [Source:HGNC Symbol;Acc:11806]	6	155153831	155578857	1	protein_coding
ENSG00000171314	4045.37	-0.86432	-1.82048	0.21053	-4.10544	4.03541e-05	0.00169396	5580.03	5668	4418.29	2741.24	3401.59	2463.04	PGAM1	PGAM1	phosphoglycerate mutase 1 (brain) [Source:HGNC Symbol;Acc:8888]	10	99185917	99193198	1	protein_coding
ENSG00000138771	2035.09	0.882949	1.84414	0.215111	4.10462	4.04974e-05	0.00169613	1492.61	1451.3	1349.55	2067.75	3153.59	2695.73	SHROOM3	SHROOM3	shroom family member 3 [Source:HGNC Symbol;Acc:30422]	4	77356253	77704406	1	protein_coding
ENSG00000140057	273.182	-1.85092	-3.60731	0.451406	-4.10035	4.12529e-05	0.00172387	437.526	455.973	389.272	195.428	102.289	58.6028	AK7	AK7	adenylate kinase 7 [Source:HGNC Symbol;Acc:20091]	14	96858448	96955764	1	protein_coding
ENSG00000173890	572.109	-1.13007	-2.1887	0.276004	-4.09441	4.23242e-05	0.00176465	746.307	647.017	962.339	454.947	312.657	309.389	GPR160	GPR160	G protein-coupled receptor 160 [Source:HGNC Symbol;Acc:23693]	3	169755717	169803191	1	protein_coding
ENSG00000154269	201.004	-2.13459	-4.39111	0.522086	-4.08857	4.34035e-05	0.00180558	338.088	366.256	277.757	67.244	127.379	29.3014	ENPP3	ENPP3	ectonucleotide pyrophosphatase/phosphodiesterase 3 [Source:HGNC Symbol;Acc:3358]	6	131949582	132068553	1	protein_coding
ENSG00000161048	930.92	-0.614009	-1.53051	0.150358	-4.08364	4.43348e-05	0.00183607	1208.95	1083.99	1085.21	773.305	685.144	748.91	NAPEPLD	NAPEPLD	N-acyl phosphatidylethanolamine phospholipase D [Source:HGNC Symbol;Acc:21683]	7	102740223	102790007	-1	protein_coding
ENSG00000117707	2164.88	-0.870529	-1.82833	0.213165	-4.08383	4.42995e-05	0.00183607	3118.16	3092.6	2185.91	1493.03	1673.29	1426.29	PROX1	PROX1	prospero homeobox 1 [Source:HGNC Symbol;Acc:9459]	1	214156524	214214595	1	protein_coding
ENSG00000112983	2998.71	0.468107	1.38329	0.114706	4.08094	4.4854e-05	0.0018493	2469.2	2530.02	2550.41	3340.13	3500.99	3601.49	BRD8	BRD8	bromodomain containing 8 [Source:HGNC Symbol;Acc:19874]	5	137475455	137514675	-1	protein_coding
ENSG00000189339	5431.82	0.714049	1.6404	0.17496	4.08121	4.48009e-05	0.0018493	3832.02	3696.34	4814.79	6381.87	7167.95	6697.96	SLC35E2B	SLC35E2B	solute carrier family 35, member E2B [Source:HGNC Symbol;Acc:33941]	1	1592939	1624167	-1	protein_coding
ENSG00000138670	50.2129	6.15706	71.3609	1.50994	4.0777	4.54841e-05	0.00187112	2.09343	0	2.06511	19.963	4.82496	272.331	RASGEF1B	RASGEF1B	RasGEF domain family, member 1B [Source:HGNC Symbol;Acc:24881]	4	82347547	82965397	-1	protein_coding
ENSG00000005020	2169.67	1.69294	3.23316	0.415783	4.0717	4.66705e-05	0.00191567	832.137	879.226	1364	1618.06	3896.63	4427.96	SKAP2	SKAP2	src kinase associated phosphoprotein 2 [Source:HGNC Symbol;Acc:15687]	7	26706681	27034858	-1	protein_coding
ENSG00000236700	7.83633	-6.47774	-89.1236	1.59198	-4.06897	4.72209e-05	0.00192712	18.8408	13.7214	14.4557	0	0	0	LINC01010	LINC01010	long intergenic non-protein coding RNA 1010 [Source:HGNC Symbol;Acc:48978]	6	134758854	134825719	1	lincRNA
ENSG00000175611	330.021	0.788395	1.72715	0.193734	4.06947	4.71205e-05	0.00192712	248.071	236.431	241.617	440.238	364.767	449.001	LINC00476	LINC00476	long intergenic non-protein coding RNA 476 [Source:HGNC Symbol;Acc:27858]	9	98521513	98638259	-1	processed_transcript
ENSG00000105248	901.401	0.558058	1.47229	0.137156	4.06877	4.72618e-05	0.00192712	770.381	696.626	720.722	1060.14	1055.7	1104.84	CCDC94	CCDC94	coiled-coil domain containing 94 [Source:HGNC Symbol;Acc:25518]	19	4247076	4269087	1	protein_coding
ENSG00000019549	335.493	0.902389	1.86916	0.222142	4.06222	4.86073e-05	0.00197762	227.137	226.931	247.813	363.538	439.071	508.466	SNAI2	SNAI2	snail family zinc finger 2 [Source:HGNC Symbol;Acc:11094]	8	49830249	49834299	-1	protein_coding
ENSG00000182985	12536.1	-0.574811	-1.48948	0.141566	-4.06037	4.89957e-05	0.00198905	16300.5	15042.9	13659.6	9733.56	10681.5	9798.74	CADM1	CADM1	cell adhesion molecule 1 [Source:HGNC Symbol;Acc:5951]	11	115039938	115375675	-1	protein_coding
ENSG00000250033	32.2257	-3.79473	-13.8781	0.935349	-4.05702	4.97018e-05	0.00200477	76.4101	68.6071	35.1068	8.40549	4.82496	0	SLC7A11-AS1	SLC7A11-AS1	SLC7A11 antisense RNA 1 [Source:HGNC Symbol;Acc:44064]	4	138978618	139099331	1	processed_transcript
ENSG00000141179	1326.67	-1.05517	-2.07796	0.260036	-4.05778	4.95413e-05	0.00200477	1481.1	1510.41	2382.1	924.604	888.757	773.04	PCTP	PCTP	phosphatidylcholine transfer protein [Source:HGNC Symbol;Acc:8752]	17	53828340	53920191	1	protein_coding
ENSG00000101000	7983.12	-1.84854	-3.60135	0.455642	-4.057	4.97077e-05	0.00200477	13159.3	13882.9	10446.3	4689.22	4403.25	1317.7	PROCR	PROCR	protein C receptor, endothelial [Source:HGNC Symbol;Acc:9452]	20	33759876	33765165	1	protein_coding
ENSG00000249421	84.8199	-2.13194	-4.38306	0.525962	-4.05341	5.04767e-05	0.00202972	155.96	143.547	114.613	33.622	48.2496	12.9271	ADAMTS19-AS1	ADAMTS19-AS1	ADAMTS19 antisense RNA 1 [Source:HGNC Symbol;Acc:40797]	5	128795252	128796382	-1	antisense
ENSG00000067842	460.591	1.26619	2.40526	0.312441	4.05258	5.06552e-05	0.00202972	280.519	238.541	292.212	841.6	683.214	427.456	ATP2B3	ATP2B3	ATPase, Ca++ transporting, plasma membrane 3 [Source:HGNC Symbol;Acc:816]	X	152783134	152848397	1	protein_coding
ENSG00000135956	2358.76	1.02321	2.03244	0.252459	4.05299	5.05674e-05	0.00202972	1625.55	1471.36	1570.51	2434.44	2879.53	4171.14	TMEM127	TMEM127	transmembrane protein 127 [Source:HGNC Symbol;Acc:26038]	2	96914254	96931732	-1	protein_coding
ENSG00000170382	910.602	1.08546	2.12206	0.268211	4.04704	5.18694e-05	0.00207388	697.111	606.909	446.063	1049.64	1523.72	1140.17	LRRN2	LRRN2	leucine rich repeat neuronal 2 [Source:HGNC Symbol;Acc:16914]	1	204586298	204654861	-1	protein_coding
ENSG00000184254	249.008	-1.34846	-2.5464	0.333425	-4.04426	5.24884e-05	0.0020941	383.097	290.261	399.598	149.198	92.6391	179.256	ALDH1A3	ALDH1A3	aldehyde dehydrogenase 1 family, member A3 [Source:HGNC Symbol;Acc:409]	15	101417919	101456831	1	protein_coding
ENSG00000214279	244.002	-1.7985	-3.47859	0.444889	-4.04259	5.28632e-05	0.00210453	371.583	541.468	224.064	134.488	66.5844	125.824	RP11-108K14.4			10	135267432	135337062	1	pseudogene
ENSG00000188848	1264.74	-1.57103	-2.97117	0.3892	-4.03657	5.42378e-05	0.00215461	2085.05	1988.55	1604.59	343.575	595.4	971.256	BEND4	BEND4	BEN domain containing 4 [Source:HGNC Symbol;Acc:23815]	4	42112955	42154895	-1	protein_coding
ENSG00000162998	198.43	1.91081	3.76019	0.473661	4.03412	5.48066e-05	0.00217255	66.9897	56.9966	125.971	465.454	276.952	198.216	FRZB	FRZB	frizzled-related protein [Source:HGNC Symbol;Acc:3959]	2	183698002	183731890	-1	protein_coding
ENSG00000105048	239.675	-1.63134	-3.09802	0.404669	-4.0313	5.54686e-05	0.0021755	429.153	367.312	291.18	63.0412	124.484	162.881	TNNT1	TNNT1	troponin T type 1 (skeletal, slow) [Source:HGNC Symbol;Acc:11948]	19	55644162	55660722	-1	protein_coding
ENSG00000117226	433.436	2.43292	5.39984	0.603322	4.03253	5.51787e-05	0.0021755	114.092	99.2164	193.087	577.878	246.073	1370.27	GBP3	GBP3	guanylate binding protein 3 [Source:HGNC Symbol;Acc:4184]	1	89472349	89488577	-1	protein_coding
ENSG00000251247	469.881	0.719071	1.64612	0.17837	4.03134	5.54608e-05	0.0021755	346.462	363.09	356.231	517.989	593.47	642.046	ZNF345	ZNF345	zinc finger protein 345 [Source:HGNC Symbol;Acc:16367]	19	37341263	37403931	1	protein_coding
ENSG00000138395	1179.33	-1.32601	-2.50709	0.328848	-4.0323	5.52344e-05	0.0021755	1615.08	1449.19	1993.86	586.283	967.886	463.652	CDK15	CDK15	cyclin-dependent kinase 15 [Source:HGNC Symbol;Acc:14434]	2	202655184	202760273	1	protein_coding
ENSG00000154310	5575.47	-1.08602	-2.12287	0.269296	-4.0328	5.51167e-05	0.0021755	8037.71	8017.53	6684.75	4308.87	3980.59	2423.4	TNIK	TNIK	TRAF2 and NCK interacting kinase [Source:HGNC Symbol;Acc:30765]	3	170779128	171178197	-1	protein_coding
ENSG00000147689	121.087	-3.17263	-9.01687	0.787196	-4.03029	5.57091e-05	0.00218031	184.222	173.101	296.343	45.1795	25.0898	2.58542	FAM83A	FAM83A	family with sequence similarity 83, member A [Source:HGNC Symbol;Acc:28210]	8	124191200	124222314	1	protein_coding
ENSG00000152578	1335.59	-1.88693	-3.69848	0.468653	-4.02629	5.66648e-05	0.00221303	2495.37	2419.19	1392.91	949.821	471.881	284.396	GRIA4	GRIA4	glutamate receptor, ionotropic, AMPA 4 [Source:HGNC Symbol;Acc:4574]	11	105480721	105852819	1	protein_coding
ENSG00000224099	20.2891	-3.50809	-11.3773	0.87199	-4.02308	5.7441e-05	0.00223863	28.2613	37.9978	45.4323	7.35481	0.964991	1.72361	AC064834.1			2	196313256	196343649	1	lincRNA
ENSG00000124193	9865.71	0.562218	1.47654	0.139867	4.01966	5.8282e-05	0.00226663	8124.59	8648.71	7128.75	11857	11881	11554.2	SRSF6	SRSF6	serine/arginine-rich splicing factor 6 [Source:HGNC Symbol;Acc:10788]	20	42086568	42092245	1	protein_coding
ENSG00000140022	334.693	-0.810247	-1.75351	0.201649	-4.01811	5.8668e-05	0.0022721	455.32	429.586	394.435	218.543	234.493	275.778	STON2	STON2	stonin 2 [Source:HGNC Symbol;Acc:30652]	14	81727000	81902809	-1	protein_coding
ENSG00000102763	1943.32	0.542211	1.4562	0.134939	4.0182	5.86434e-05	0.0022721	1664.27	1612.79	1470.36	2226.41	2268.69	2417.37	VWA8	VWA8	von Willebrand factor A domain containing 8 [Source:HGNC Symbol;Acc:29071]	13	42140973	42535256	-1	protein_coding
ENSG00000184887	1312.64	0.52006	1.43401	0.129511	4.01557	5.93031e-05	0.0022919	1076.02	1126.21	1033.59	1570.78	1486.09	1583.14	BTBD6	BTBD6	BTB (POZ) domain containing 6 [Source:HGNC Symbol;Acc:19897]	14	105714827	105717430	1	protein_coding
ENSG00000116774	300.432	1.26411	2.40179	0.314896	4.01437	5.96041e-05	0.00229873	218.763	150.936	160.046	454.947	516.27	301.632	OLFML3	OLFML3	olfactomedin-like 3 [Source:HGNC Symbol;Acc:24956]	1	114522063	114524876	1	protein_coding
ENSG00000115414	31891.7	2.26332	4.80096	0.564458	4.00973	6.07889e-05	0.00233955	6982.63	7003.2	19000	91735.5	42104.5	24524.4	FN1	FN1	fibronectin 1 [Source:HGNC Symbol;Acc:3778]	2	216225163	216300895	-1	protein_coding
ENSG00000106034	765.618	-1.42581	-2.68665	0.356347	-4.00118	6.30274e-05	0.00242067	1218.37	1134.66	994.348	391.906	607.944	246.477	CPED1	CPED1	cadherin-like and PC-esterase domain containing 1 [Source:HGNC Symbol;Acc:26159]	7	120628731	120937498	1	protein_coding
ENSG00000255310	285.94	0.851508	1.80439	0.212921	3.99918	6.35625e-05	0.00243617	220.857	210.043	180.697	394.008	385.996	324.039	AF131215.2			8	10965298	10967236	-1	sense_intronic
ENSG00000107611	318.095	-1.54779	-2.92368	0.387307	-3.99627	6.43471e-05	0.00246114	400.891	451.751	569.969	133.437	105.184	247.338	CUBN	CUBN	cubilin (intrinsic factor-cobalamin receptor) [Source:HGNC Symbol;Acc:2548]	10	16865963	17171830	-1	protein_coding
ENSG00000207949	64.0343	1.8943	3.71742	0.474443	3.99269	6.53287e-05	0.00249353	20.9343	23.2209	37.1719	131.336	105.184	66.3591	MIR214	MIR214	microRNA 214 [Source:HGNC Symbol;Acc:31591]	1	172107938	172108047	-1	miRNA
ENSG00000135144	573.178	1.16095	2.23605	0.290915	3.99069	6.58818e-05	0.00250878	385.191	402.143	275.692	583.131	817.347	975.565	DTX1	DTX1	deltex homolog 1 (Drosophila) [Source:HGNC Symbol;Acc:3060]	12	113494514	113535833	1	protein_coding
ENSG00000244754	3860.62	0.868885	1.82625	0.217751	3.99027	6.59992e-05	0.00250878	2639.81	2772.78	2783.76	4150.21	4511.33	6305.84	N4BP2L2	N4BP2L2	NEDD4 binding protein 2-like 2 [Source:HGNC Symbol;Acc:26916]	13	33006554	33112970	-1	protein_coding
ENSG00000105376	390.058	-1.08843	-2.12642	0.27294	-3.98778	6.66937e-05	0.00252999	400.891	546.746	644.313	249.013	213.263	286.12	ICAM5	ICAM5	intercellular adhesion molecule 5, telencephalin [Source:HGNC Symbol;Acc:5348]	19	10400657	10407454	1	protein_coding
ENSG00000134954	5595.6	1.92324	3.79273	0.482369	3.98707	6.68949e-05	0.00253243	2947.55	2651.4	1406.34	5800.84	5332.54	15435	ETS1	ETS1	v-ets avian erythroblastosis virus E26 oncogene homolog 1 [Source:HGNC Symbol;Acc:3488]	11	128328656	128457453	-1	protein_coding
ENSG00000084676	1923.63	0.819721	1.76506	0.20588	3.98156	6.84655e-05	0.0025866	1453.89	1316.2	1404.27	2471.22	1977.27	2918.94	NCOA1	NCOA1	nuclear receptor coactivator 1 [Source:HGNC Symbol;Acc:7668]	2	24714783	24993571	1	protein_coding
ENSG00000091513	163.306	-3.00368	-8.02046	0.755142	-3.97764	6.96015e-05	0.00262416	105.718	151.991	613.336	42.0275	52.1095	14.6507	TF	TF	transferrin [Source:HGNC Symbol;Acc:11740]	3	133464800	133497850	1	protein_coding
ENSG00000164588	1424.02	-2.03875	-4.10889	0.512921	-3.97478	7.04439e-05	0.00265052	2363.48	2117.32	2390.36	944.567	541.36	187.012	HCN1	HCN1	hyperpolarization activated cyclic nucleotide-gated potassium channel 1 [Source:HGNC Symbol;Acc:4845]	5	45259349	45696253	-1	protein_coding
ENSG00000185947	904.587	-0.606912	-1.523	0.152786	-3.97229	7.11849e-05	0.00267297	1078.11	1184.26	1013.97	738.633	677.424	735.121	ZNF267	ZNF267	zinc finger protein 267 [Source:HGNC Symbol;Acc:13060]	16	31885079	31928668	1	protein_coding
ENSG00000248587	35.0757	-2.13592	-4.39516	0.537951	-3.97047	7.1732e-05	0.00268806	37.6817	74.94	58.8555	10.5069	16.4048	12.0653	GDNF-AS1	GDNF-AS1	GDNF antisense RNA 1 (head to head) [Source:HGNC Symbol;Acc:43592]	5	37840540	37875901	1	lincRNA
ENSG00000138735	793.88	2.04437	4.12494	0.515557	3.96537	7.3283e-05	0.00274064	229.23	237.486	462.584	1711.57	1626.01	496.401	PDE5A	PDE5A	phosphodiesterase 5A, cGMP-specific [Source:HGNC Symbol;Acc:8784]	4	120415550	120550146	-1	protein_coding
ENSG00000120137	13132.5	-0.570754	-1.4853	0.144021	-3.96299	7.40184e-05	0.00276256	15405.5	14754.7	16929.7	11489.3	10409.4	9806.5	PANK3	PANK3	pantothenate kinase 3 [Source:HGNC Symbol;Acc:19365]	5	167975500	168006605	-1	protein_coding
ENSG00000164082	55.3308	1.98541	3.95976	0.50134	3.96021	7.48831e-05	0.00278599	25.1211	28.4983	13.4232	64.0919	81.0593	119.791	GRM2	GRM2	glutamate receptor, metabotropic 2 [Source:HGNC Symbol;Acc:4594]	3	51741086	51752629	1	protein_coding
ENSG00000175806	108.5	1.99766	3.99352	0.504458	3.96001	7.49471e-05	0.00278599	40.8218	39.0533	50.5951	115.576	111.939	293.014	MSRA	MSRA	methionine sulfoxide reductase A [Source:HGNC Symbol;Acc:7377]	8	9911778	10286401	1	protein_coding
ENSG00000230040	50.5708	-1.9998	-3.99944	0.505068	-3.95946	7.5119e-05	0.00278678	102.578	86.5505	53.6928	13.6589	27.9847	18.9597	LINC00364	LINC00364	long intergenic non-protein coding RNA 364 [Source:HGNC Symbol;Acc:42686]	13	67946519	67954108	1	lincRNA
ENSG00000062598	2897.85	0.468533	1.3837	0.118396	3.95732	7.57955e-05	0.00280625	2496.41	2398.08	2399.65	3460.96	3195.09	3436.88	ELMO2	ELMO2	engulfment and cell motility 2 [Source:HGNC Symbol;Acc:17233]	20	44994688	45061704	-1	protein_coding
ENSG00000260896	143.575	-1.33704	-2.52633	0.338092	-3.95467	7.66399e-05	0.00283185	177.941	216.376	223.031	56.7371	108.079	79.2862	RP11-314O13.1			16	80862632	80926492	-1	lincRNA
ENSG00000203772	101.379	1.62434	3.08301	0.41105	3.95168	7.76043e-05	0.00286178	36.635	35.8868	76.4089	144.995	159.224	155.125	SPRN	SPRN	shadow of prion protein homolog (zebrafish) [Source:HGNC Symbol;Acc:16871]	10	135234170	135382916	-1	protein_coding
ENSG00000143466	254.556	3.71585	13.1396	0.940553	3.95071	7.79194e-05	0.00286768	20.9343	15.8324	71.2461	211.188	71.4093	1136.72	IKBKE	IKBKE	inhibitor of kappa light polypeptide gene enhancer in B-cells, kinase epsilon [Source:HGNC Symbol;Acc:14552]	1	206643791	206670223	1	protein_coding
ENSG00000268032	58.7158	-1.633	-3.10156	0.413953	-3.94488	7.98406e-05	0.00293256	64.8962	101.327	100.158	25.2165	35.7047	24.9924	CTB-52I2.4			19	18133212	18142909	1	pseudogene
ENSG00000163395	69.3555	-3.29922	-9.84385	0.836591	-3.94365	8.02506e-05	0.00294178	75.3634	121.382	180.697	27.3179	9.64991	1.72361	IGFN1	IGFN1	immunoglobulin-like and fibronectin type III domain containing 1 [Source:HGNC Symbol;Acc:24607]	1	201159953	201198080	1	protein_coding
ENSG00000073756	24.0654	6.99787	127.811	1.777	3.93804	8.21508e-05	0.00300549	0	0	1.03255	12.6082	5.78995	124.962	PTGS2	PTGS2	prostaglandin-endoperoxide synthase 2 (prostaglandin G/H synthase and cyclooxygenase) [Source:HGNC Symbol;Acc:9605]	1	186640923	186649559	-1	protein_coding
ENSG00000233359	125.609	-2.5241	-5.75213	0.641046	-3.93747	8.23463e-05	0.00300575	208.296	198.433	235.422	45.1795	7.71993	58.6028	RP11-202K23.1			1	102665295	102855186	-1	lincRNA
ENSG00000221890	1457.31	0.768342	1.70331	0.195156	3.93707	8.24828e-05	0.00300575	1078.11	1058.66	1097.6	2106.63	1487.05	1915.8	NPTXR	NPTXR	neuronal pentraxin receptor [Source:HGNC Symbol;Acc:7954]	22	39214457	39239987	-1	protein_coding
ENSG00000196954	1105.79	3.07797	8.44426	0.782238	3.93483	8.32561e-05	0.00302203	172.708	196.322	333.515	857.36	375.382	4699.43	CASP4	CASP4	caspase 4, apoptosis-related cysteine peptidase [Source:HGNC Symbol;Acc:1505]	11	104813593	104840163	-1	protein_coding
ENSG00000223812	1764.36	-0.764525	-1.69881	0.194288	-3.935	8.31972e-05	0.00302203	2184.49	2359.03	2120.86	1151.55	1196.59	1573.66	RP11-197K6.1			3	191275113	191308145	1	lincRNA
ENSG00000117245	103.057	-1.31576	-2.48933	0.334588	-3.93247	8.4079e-05	0.00304466	133.979	116.104	191.022	60.9398	55.9695	60.3265	KIF17	KIF17	kinesin family member 17 [Source:HGNC Symbol;Acc:19167]	1	20990507	21044510	-1	protein_coding
ENSG00000105825	5706.85	-5.75215	-53.8977	1.46287	-3.9321	8.42084e-05	0.00304466	16674.1	14915.2	2027.93	475.961	141.854	6.03265	TFPI2	TFPI2	tissue factor pathway inhibitor 2 [Source:HGNC Symbol;Acc:11761]	7	93514709	93520303	-1	protein_coding
ENSG00000154928	434.199	-3.49839	-11.3011	0.889993	-3.93081	8.4661e-05	0.00305259	1138.82	1153.65	101.19	35.7234	24.1248	151.678	EPHB1	EPHB1	EPH receptor B1 [Source:HGNC Symbol;Acc:3392]	3	134316643	134979309	1	protein_coding
ENSG00000150995	2254.88	-0.517959	-1.43193	0.131778	-3.93053	8.47576e-05	0.00305259	2776.93	2692.56	2496.71	1893.34	1750.49	1919.24	ITPR1	ITPR1	inositol 1,4,5-trisphosphate receptor, type 1 [Source:HGNC Symbol;Acc:6180]	3	4535032	4889524	1	protein_coding
ENSG00000111817	1912.48	0.654488	1.57406	0.166592	3.92869	8.54093e-05	0.00307009	1464.35	1501.97	1492.04	2000.51	2428.88	2587.14	DSE	DSE	dermatan sulfate epimerase [Source:HGNC Symbol;Acc:21144]	6	116575336	116762424	1	protein_coding
ENSG00000067445	3265.7	0.797016	1.7375	0.203185	3.92262	8.75925e-05	0.00314247	2182.4	2238.7	2736.27	4371.91	4635.82	3429.13	TRO	TRO	trophinin [Source:HGNC Symbol;Acc:12326]	X	54946895	54957864	1	protein_coding
ENSG00000078269	2625.98	0.610869	1.52718	0.155797	3.92092	8.82097e-05	0.00315849	1957.35	1953.72	2323.24	3402.12	3004.02	3115.43	SYNJ2	SYNJ2	synaptojanin 2 [Source:HGNC Symbol;Acc:11504]	6	158402888	158520208	1	protein_coding
ENSG00000145687	3870.67	-0.626301	-1.5436	0.159797	-3.91935	8.87864e-05	0.003173	5056.67	4677.95	4358.41	3305.46	3132.36	2693.15	SSBP2	SSBP2	single-stranded DNA binding protein 2 [Source:HGNC Symbol;Acc:15831]	5	80708840	81047616	-1	protein_coding
ENSG00000185055	360.277	-1.22106	-2.33118	0.311708	-3.91732	8.95406e-05	0.00319379	590.346	521.414	400.631	231.151	267.303	150.816	EFCAB10	EFCAB10	EF-hand calcium binding domain 10 [Source:HGNC Symbol;Acc:34531]	7	105205567	105241322	-1	protein_coding
ENSG00000183688	3021.53	-0.625344	-1.54258	0.159722	-3.91519	9.03313e-05	0.00321579	3861.33	3576.01	3562.31	2190.68	2231.06	2707.8	FAM101B	FAM101B	family with sequence similarity 101, member B [Source:HGNC Symbol;Acc:28705]	17	289769	295730	-1	protein_coding
ENSG00000186472	4139.8	-0.993804	-1.99143	0.253997	-3.91266	9.12856e-05	0.00324353	5168.67	5355.57	6010.49	3536.61	2756.01	2011.46	PCLO	PCLO	piccolo presynaptic cytomatrix protein [Source:HGNC Symbol;Acc:13406]	7	82383329	82792246	-1	protein_coding
ENSG00000057294	485.415	1.90102	3.73478	0.486295	3.9092	9.26033e-05	0.00328405	247.024	207.932	160.046	1227.2	748.833	321.454	PKP2	PKP2	plakophilin 2 [Source:HGNC Symbol;Acc:9024]	12	32943679	33049774	-1	protein_coding
ENSG00000197580	244.184	1.5527	2.93365	0.398019	3.90106	9.57737e-05	0.00338999	102.578	119.271	150.753	205.935	392.751	493.815	BCO2	BCO2	beta-carotene oxygenase 2 [Source:HGNC Symbol;Acc:18503]	11	112046190	112095422	1	protein_coding
ENSG00000221955	769.08	-1.60863	-3.04963	0.412702	-3.8978	9.70701e-05	0.00342932	1368.05	1334.14	772.35	498.026	441.966	199.939	SLC12A8	SLC12A8	solute carrier family 12, member 8 [Source:HGNC Symbol;Acc:15595]	3	124801480	124998021	-1	protein_coding
ENSG00000072858	156.604	4.49893	22.6107	1.15475	3.89603	9.77837e-05	0.00344794	15.7007	16.8879	7.22787	53.585	15.4399	830.782	SIDT1	SIDT1	SID1 transmembrane family, member 1 [Source:HGNC Symbol;Acc:25967]	3	113251143	113348425	1	protein_coding
ENSG00000106484	3618.74	2.09517	4.27275	0.537911	3.895	9.81968e-05	0.00345593	1087.54	1075.55	1954.62	10346.1	5069.1	2179.51	MEST	MEST	mesoderm specific transcript [Source:HGNC Symbol;Acc:7028]	7	130126012	130146133	1	protein_coding
ENSG00000163377	423.47	-5.49387	-45.0629	1.41119	-3.89307	9.89854e-05	0.00347049	1219.42	1247.59	18.586	22.0644	27.9847	5.17084	FAM19A4	FAM19A4	family with sequence similarity 19 (chemokine (C-C motif)-like), member A4 [Source:HGNC Symbol;Acc:21591]	3	68780917	68981761	-1	protein_coding
ENSG00000126777	25315.9	-0.89744	-1.86276	0.230509	-3.89329	9.88935e-05	0.00347049	34638.9	33962.6	30234.2	20471.6	19575.8	13012.4	KTN1	KTN1	kinectin 1 (kinesin receptor) [Source:HGNC Symbol;Acc:6467]	14	56025790	56168244	1	protein_coding
ENSG00000196814	2193.83	0.855623	1.80954	0.21989	3.89115	9.97713e-05	0.00349143	1377.47	1345.75	1961.85	2622.51	3049.37	2806.04	MVB12B	MVB12B	multivesicular body subunit 12B [Source:HGNC Symbol;Acc:23368]	9	129089128	129269320	1	protein_coding
ENSG00000151893	3879.83	-0.489054	-1.40352	0.125736	-3.88953	0.000100439	0.00350818	4588.79	4638.89	4365.63	3238.22	3419.93	3027.53	CACUL1	CACUL1	CDK2-associated, cullin domain 1 [Source:HGNC Symbol;Acc:23727]	10	120433679	120514761	-1	protein_coding
ENSG00000115648	123.532	-3.49951	-11.3099	0.900189	-3.88753	0.000101269	0.00351725	152.82	151.991	375.849	50.433	5.78995	4.30903	MLPH	MLPH	melanophilin [Source:HGNC Symbol;Acc:29643]	2	238394071	238463961	1	protein_coding
ENSG00000164985	9054.36	0.508843	1.42291	0.13088	3.88787	0.000101127	0.00351725	7611.7	7447.56	7363.13	9784	10604.3	11515.5	PSIP1	PSIP1	PC4 and SFRS1 interacting protein 1 [Source:HGNC Symbol;Acc:9527]	9	15464064	15511017	-1	protein_coding
ENSG00000087460	94279.6	-0.667856	-1.58871	0.171785	-3.88774	0.000101182	0.00351725	124583	118050	104527	76400.7	79491.1	62625.8	GNAS	GNAS	GNAS complex locus [Source:HGNC Symbol;Acc:4392]	20	57414773	57486247	1	protein_coding
ENSG00000148346	19.7308	6.7096	104.663	1.72893	3.88078	0.000104121	0.00360953	0	0	1.03255	9.45618	9.64991	98.2459	LCN2	LCN2	lipocalin 2 [Source:HGNC Symbol;Acc:6526]	9	130911350	130915734	1	protein_coding
ENSG00000117154	18.2982	-4.13676	-17.591	1.06629	-3.8796	0.000104628	0.00362033	51.289	37.9978	14.4557	3.15206	2.89497	0	IGSF21	IGSF21	immunoglobin superfamily, member 21 [Source:HGNC Symbol;Acc:28246]	1	18434240	18704977	1	protein_coding
ENSG00000047457	55.022	3.60397	12.1592	0.930356	3.87376	0.00010717	0.00370137	10.4671	6.33296	8.26042	211.188	80.0943	13.7889	CP	CP	ceruloplasmin (ferroxidase) [Source:HGNC Symbol;Acc:2295]	3	148880197	148939842	-1	protein_coding
ENSG00000171243	275.807	-1.13524	-2.19655	0.293125	-3.87288	0.000107557	0.00370783	478.348	373.645	284.985	175.465	195.893	146.507	SOSTDC1	SOSTDC1	sclerostin domain containing 1 [Source:HGNC Symbol;Acc:21748]	7	16501106	16570205	-1	protein_coding
ENSG00000080166	148.257	-0.977673	-1.96929	0.252573	-3.87085	0.000108456	0.00373186	212.483	179.434	198.25	98.7646	86.8492	113.758	DCT	DCT	dopachrome tautomerase [Source:HGNC Symbol;Acc:2709]	13	95089558	95131936	-1	protein_coding
ENSG00000164070	1655.54	-1.35917	-2.56538	0.351509	-3.86668	0.000110325	0.00378912	2447.22	2338.97	2360.42	1267.13	1017.1	502.433	HSPA4L	HSPA4L	heat shock 70kDa protein 4-like [Source:HGNC Symbol;Acc:17041]	4	128702976	128761888	1	protein_coding
ENSG00000109193	46.2453	1.97072	3.91963	0.510402	3.86111	0.000112875	0.00386952	19.8876	18.9989	17.5534	45.1795	105.184	70.6681	SULT1E1	SULT1E1	sulfotransferase family 1E, estrogen-preferring, member 1 [Source:HGNC Symbol;Acc:11377]	4	70676498	70725870	-1	protein_coding
ENSG00000113209	57.9635	-2.63201	-6.19889	0.681921	-3.8597	0.000113528	0.0038847	50.2422	66.4961	182.762	18.9124	8.68492	20.6834	PCDHB5	PCDHB5	protocadherin beta 5 [Source:HGNC Symbol;Acc:8690]	5	140514800	140517703	1	protein_coding
ENSG00000131203	28.6622	5.32701	40.1413	1.38047	3.85885	0.00011392	0.00389094	1.04671	2.11099	1.03255	13.6589	6.75494	147.369	IDO1	IDO1	indoleamine 2,3-dioxygenase 1 [Source:HGNC Symbol;Acc:6059]	8	39759794	39785963	1	protein_coding
ENSG00000166801	514.36	2.8826	7.37481	0.747994	3.85378	0.000116308	0.00395063	100.484	124.548	143.525	353.031	231.598	2132.97	FAM111A	FAM111A	family with sequence similarity 111, member A [Source:HGNC Symbol;Acc:24725]	11	58910221	58922512	1	protein_coding
ENSG00000153443	918.008	0.674517	1.59606	0.175025	3.85382	0.000116287	0.00395063	654.196	673.405	794.033	1188.33	1020	1178.09	UBALD1	UBALD1	UBA-like domain containing 1 [Source:HGNC Symbol;Acc:29576]	16	4658884	4665028	-1	protein_coding
ENSG00000163453	1018.89	1.87051	3.65663	0.485351	3.85393	0.000116235	0.00395063	311.921	343.035	657.736	2607.8	833.752	1359.07	IGFBP7	IGFBP7	insulin-like growth factor binding protein 7 [Source:HGNC Symbol;Acc:5476]	4	57896939	57976551	-1	protein_coding
ENSG00000147257	191.833	2.89646	7.44598	0.752117	3.85108	0.000117598	0.00398714	20.9343	31.6648	83.6368	214.34	683.214	117.206	GPC3	GPC3	glypican 3 [Source:HGNC Symbol;Acc:4451]	X	132669773	133119922	-1	protein_coding
ENSG00000267131	56.8116	1.55312	2.93452	0.403579	3.84837	0.000118904	0.00402405	25.1211	32.7203	28.9115	66.1933	81.0593	106.864	RP11-332H18.5			17	59439029	59477604	-1	antisense
ENSG00000082269	1293.92	-0.515671	-1.42966	0.134208	-3.84234	0.000121867	0.00411681	1562.74	1461.86	1543.67	1017.06	1131.93	1046.23	FAM135A	FAM135A	family with sequence similarity 135, member A [Source:HGNC Symbol;Acc:21084]	6	71122644	71270877	1	protein_coding
ENSG00000108018	3245.26	-1.88896	-3.70369	0.491806	-3.84086	0.000122602	0.00413408	3756.65	3894.77	7680.13	1634.87	1932.88	572.24	SORCS1	SORCS1	sortilin-related VPS10 domain containing receptor 1 [Source:HGNC Symbol;Acc:16697]	10	108333421	108924292	-1	protein_coding
ENSG00000080561	115.636	1.14186	2.20666	0.297453	3.83881	0.000123631	0.00415607	69.0831	68.6071	78.474	187.022	163.083	127.547	MID2	MID2	midline 2 [Source:HGNC Symbol;Acc:7096]	X	107068985	107170423	1	protein_coding
ENSG00000162433	1146.8	-1.70872	-3.2687	0.445132	-3.83867	0.000123703	0.00415607	1711.38	2224.98	1331.99	828.992	532.675	250.786	AK4	AK4	adenylate kinase 4 [Source:HGNC Symbol;Acc:363]	1	65613232	65697828	1	protein_coding
ENSG00000204248	254.103	1.45407	2.73979	0.378973	3.83686	0.000124615	0.00417912	126.652	109.771	171.404	247.962	339.677	529.149	COL11A2	COL11A2	collagen, type XI, alpha 2 [Source:HGNC Symbol;Acc:2187]	6	33130458	33160276	-1	protein_coding
ENSG00000066248	229.322	-2.90328	-7.48126	0.757151	-3.83448	0.000125829	0.00421221	309.827	289.205	614.369	86.1563	69.4794	6.89445	NGEF	NGEF	neuronal guanine nucleotide exchange factor [Source:HGNC Symbol;Acc:7807]	2	233743396	233877982	-1	protein_coding
ENSG00000152583	59.6207	-1.34693	-2.5437	0.351462	-3.83236	0.00012692	0.00424105	76.4101	80.2175	100.158	31.5206	36.6697	32.7486	SPARCL1	SPARCL1	SPARC-like 1 (hevin) [Source:HGNC Symbol;Acc:11220]	4	88394487	88452213	-1	protein_coding
ENSG00000116791	905.856	-0.713485	-1.63976	0.186278	-3.83022	0.000128029	0.00427041	1205.81	1226.48	943.753	696.605	716.988	645.493	CRYZ	CRYZ	crystallin, zeta (quinone reductase) [Source:HGNC Symbol;Acc:2419]	1	75171170	75199092	-1	protein_coding
ENSG00000226852	282.924	-1.1524	-2.22284	0.300931	-3.82947	0.000128421	0.00427576	441.713	420.086	308.733	180.718	216.158	130.133	RP1-212P9.2			1	29194087	29197779	1	lincRNA
ENSG00000186615	755.448	-0.725763	-1.65377	0.189623	-3.82741	0.0001295	0.00430394	950.416	942.556	931.363	561.067	662.949	484.335	KTN1-AS1	KTN1-AS1	KTN1 antisense RNA 1 [Source:HGNC Symbol;Acc:19842]	14	55965996	56046828	-1	antisense
ENSG00000138623	406.357	-1.27864	-2.4261	0.334116	-3.82693	0.000129751	0.00430457	521.263	512.97	692.843	159.704	223.878	327.486	SEMA7A	SEMA7A	semaphorin 7A, GPI membrane anchor (John Milton Hagen blood group) [Source:HGNC Symbol;Acc:10741]	15	74701630	74726808	-1	protein_coding
ENSG00000138413	11304.9	-0.822822	-1.76886	0.215128	-3.8248	0.000130879	0.00433424	14783.8	13431.2	15116.6	9213.47	9069.95	6214.49	IDH1	IDH1	isocitrate dehydrogenase 1 (NADP+), soluble [Source:HGNC Symbol;Acc:5382]	2	209100951	209130798	-1	protein_coding
ENSG00000254876	19.7703	2.40592	5.29973	0.629518	3.82185	0.000132457	0.00437865	6.28028	8.44395	4.13021	31.5206	33.7747	34.4723	RP11-23J9.5			9	100000731	100059596	1	processed_transcript
ENSG00000175264	307.02	-2.14329	-4.41769	0.56139	-3.81784	0.000134628	0.00444248	482.535	473.917	545.188	188.073	119.659	32.7486	CHST1	CHST1	carbohydrate (keratan sulfate Gal-6) sulfotransferase 1 [Source:HGNC Symbol;Acc:1969]	11	45670427	45687172	-1	protein_coding
ENSG00000265843	15.7429	-6.50734	-90.9714	1.70492	-3.81679	0.000135198	0.00445335	45.0087	45.3862	3.09766	0	0.964991	0	LINC01029	LINC01029	long intergenic non-protein coding RNA 1029 [Source:HGNC Symbol;Acc:49015]	18	75683250	75705678	-1	lincRNA
ENSG00000114455	62.5521	-3.22476	-9.34865	0.846064	-3.81148	0.000138135	0.00454203	159.1	161.49	18.586	9.45618	7.71993	18.9597	HHLA2	HHLA2	HERV-H LTR-associating 2 [Source:HGNC Symbol;Acc:4905]	3	108015376	108097132	1	protein_coding
ENSG00000131981	1788.99	-0.590727	-1.50601	0.155027	-3.81049	0.000138694	0.00455232	2081.91	2158.48	2210.7	1414.22	1278.61	1590.03	LGALS3	LGALS3	lectin, galactoside-binding, soluble, 3 [Source:HGNC Symbol;Acc:6563]	14	55590828	55612126	1	protein_coding
ENSG00000117480	70.1084	2.88961	7.41068	0.758418	3.81004	0.000138943	0.0045524	15.7007	12.6659	21.6836	31.5206	100.359	238.72	FAAH	FAAH	fatty acid amide hydrolase [Source:HGNC Symbol;Acc:3553]	1	46859937	46879520	1	protein_coding
ENSG00000178882	180.771	1.55108	2.93037	0.407192	3.80921	0.000139409	0.00455961	69.0831	65.4406	141.46	216.441	267.303	324.901	FAM101A	FAM101A	family with sequence similarity 101, member A [Source:HGNC Symbol;Acc:27051]	12	124457788	124800570	1	protein_coding
ENSG00000235823	1600.51	-1.01182	-2.01645	0.265687	-3.80832	0.000139914	0.00456804	2147.86	2390.69	1881.31	760.697	1337.48	1085.01	LINC00263	LINC00263	long intergenic non-protein coding RNA 263 [Source:HGNC Symbol;Acc:28060]	10	102133372	102143125	1	processed_transcript
ENSG00000180758	339.513	-0.774915	-1.71109	0.203511	-3.80773	0.00014025	0.00457098	488.815	419.031	377.914	238.506	266.338	246.477	GPR157	GPR157	G protein-coupled receptor 157 [Source:HGNC Symbol;Acc:23687]	1	9160364	9189229	-1	protein_coding
ENSG00000109099	3103.23	-2.03838	-4.10785	0.535592	-3.80585	0.000141316	0.00459761	5802.98	5823.16	3347.54	2023.62	1218.78	403.325	PMP22	PMP22	peripheral myelin protein 22 [Source:HGNC Symbol;Acc:9118]	17	15133095	15168643	-1	protein_coding
ENSG00000135333	312.946	1.90226	3.73798	0.500606	3.79991	0.000144746	0.00470096	158.054	124.548	113.581	743.886	547.15	190.459	EPHA7	EPHA7	EPH receptor A7 [Source:HGNC Symbol;Acc:3390]	6	93949738	94129265	-1	protein_coding
ENSG00000260430	106.37	1.10368	2.14903	0.290573	3.7983	0.000145692	0.0047234	57.5692	78.1065	67.1159	136.589	135.099	163.743	RP11-626G11.4			16	19098178	19109432	1	lincRNA
ENSG00000152520	1277.6	0.870233	1.82796	0.229338	3.79454	0.000147916	0.00478709	913.781	932.001	865.279	1357.49	1497.67	2099.36	PAN3	PAN3	PAN3 poly(A) specific ribonuclease subunit homolog (S. cerevisiae) [Source:HGNC Symbol;Acc:29991]	13	28712643	28869475	1	protein_coding
ENSG00000198830	4908.93	0.506383	1.42048	0.13355	3.79172	0.000149607	0.00483336	3932.5	4068.93	4167.38	5610.67	5392.37	6281.71	HMGN2	HMGN2	high mobility group nucleosomal binding domain 2 [Source:HGNC Symbol;Acc:4986]	1	26798941	26802463	1	protein_coding
ENSG00000173917	39.1419	4.43317	21.6032	1.1694	3.791	0.000150043	0.00483902	1.04671	2.11099	7.22787	18.9124	20.2648	185.288	HOXB2	HOXB2	homeobox B2 [Source:HGNC Symbol;Acc:5113]	17	46618256	46623441	-1	protein_coding
ENSG00000101850	48.5241	-2.62282	-6.15953	0.692728	-3.78622	0.000152959	0.00492447	96.2976	105.549	48.53	10.5069	25.0898	5.17084	GPR143	GPR143	G protein-coupled receptor 143 [Source:HGNC Symbol;Acc:20145]	X	9693386	9754337	-1	protein_coding
ENSG00000005001	38.6543	-3.25339	-9.53602	0.85948	-3.7853	0.000153525	0.00493412	93.1575	98.1609	18.586	4.20275	13.5099	4.30903	PRSS22	PRSS22	protease, serine, 22 [Source:HGNC Symbol;Acc:14368]	16	2902728	2908171	-1	protein_coding
ENSG00000273274	63.6962	1.53399	2.89585	0.40557	3.7823	0.000155387	0.00498532	38.7284	21.1099	38.2045	92.4604	108.079	83.5952	ZBTB8B	ZBTB8B	zinc finger and BTB domain containing 8B [Source:HGNC Symbol;Acc:37057]	1	32930670	32962287	1	protein_coding
ENSG00000259592	126.48	-1.50642	-2.84103	0.398364	-3.78151	0.000155882	0.00499255	163.287	155.158	242.65	64.0919	89.7442	43.9521	PRELID1P4	PRELID1P4	PRELI domain containing 1 pseudogene 4 [Source:HGNC Symbol;Acc:43889]	15	35413774	35414285	-1	pseudogene
ENSG00000227685	26.0922	-3.48291	-11.1805	0.921438	-3.77987	0.000156912	0.00501685	26.1678	30.6093	86.7344	7.35481	4.82496	0.861807	AC087499.10			17	20516225	20536547	-1	lincRNA
ENSG00000136146	2185.14	0.53663	1.45058	0.142017	3.77863	0.000157693	0.00503313	1925.95	1762.67	1661.38	2567.88	2737.68	2455.29	MED4	MED4	mediator complex subunit 4 [Source:HGNC Symbol;Acc:17903]	13	48627459	48669267	-1	protein_coding
ENSG00000121297	544.54	1.39744	2.63433	0.369882	3.77806	0.000158052	0.00503591	230.277	222.709	446.063	673.49	672.599	1022.1	TSHZ3	TSHZ3	teashirt zinc finger homeobox 3 [Source:HGNC Symbol;Acc:30700]	19	31765851	31840453	-1	protein_coding
ENSG00000139287	164.056	-2.27145	-4.82808	0.601306	-3.77753	0.00015839	0.00503801	244.931	202.655	367.589	63.0412	89.7442	16.3743	TPH2	TPH2	tryptophan hydroxylase 2 [Source:HGNC Symbol;Acc:20692]	12	72332626	72580398	1	protein_coding
ENSG00000174469	561.284	-2.32923	-5.02536	0.616833	-3.7761	0.0001593	0.00505827	1271.76	1273.98	263.301	93.5111	207.473	257.68	CNTNAP2	CNTNAP2	contactin associated protein-like 2 [Source:HGNC Symbol;Acc:13830]	7	145813453	148118090	1	protein_coding
ENSG00000223573	105.935	-1.75347	-3.37168	0.465679	-3.7654	0.000166283	0.00526192	199.922	181.545	108.418	63.0412	55.9695	26.716	TINCR	TINCR	tissue differentiation-inducing non-protein coding RNA [Source:HGNC Symbol;Acc:14607]	19	5558178	5568045	-1	lincRNA
ENSG00000187796	341.706	1.06664	2.09455	0.283263	3.76554	0.000166192	0.00526192	178.988	197.377	286.017	539.002	394.681	454.172	CARD9	CARD9	caspase recruitment domain family, member 9 [Source:HGNC Symbol;Acc:16391]	9	139256355	139268133	-1	protein_coding
ENSG00000050030	57.6295	2.8295	7.10827	0.751598	3.76464	0.000166786	0.00526886	15.7007	5.27747	21.6836	53.585	60.7944	188.736	KIAA2022	KIAA2022	KIAA2022 [Source:HGNC Symbol;Acc:29433]	X	73952684	74145282	-1	protein_coding
ENSG00000271474	986.898	-0.724103	-1.65187	0.192365	-3.76422	0.000167072	0.0052689	1248.73	1155.77	1283.46	778.559	839.542	615.33	RP11-710C12.1			4	96470280	96473608	1	antisense
ENSG00000173705	17.544	3.02728	8.15273	0.804538	3.76276	0.000168049	0.00529068	5.23357	3.16648	3.09766	42.0275	16.4048	35.3341	SUSD5	SUSD5	sushi domain containing 5 [Source:HGNC Symbol;Acc:29061]	3	33191537	33260707	-1	protein_coding
ENSG00000173517	1389.36	0.897951	1.86342	0.238675	3.76223	0.000168405	0.00529288	846.791	859.172	1204.99	2061.45	1846.99	1516.78	PEAK1	PEAK1	pseudopodium-enriched atypical kinase 1 [Source:HGNC Symbol;Acc:29431]	15	77400471	77712486	-1	protein_coding
ENSG00000128298	70.9103	-1.62772	-3.09024	0.432848	-3.76048	0.000169586	0.00532099	110.952	142.492	68.1485	31.5206	31.8447	40.5049	BAIAP2L2	BAIAP2L2	BAI1-associated protein 2-like 2 [Source:HGNC Symbol;Acc:26203]	22	38480896	38506677	-1	protein_coding
ENSG00000099337	435.77	1.55168	2.93159	0.412892	3.75808	0.000171224	0.00535342	228.184	291.316	145.59	778.559	368.627	802.342	KCNK6	KCNK6	potassium channel, subfamily K, member 6 [Source:HGNC Symbol;Acc:6281]	19	38810484	38819660	1	protein_coding
ENSG00000105409	6705.75	0.738574	1.66853	0.196549	3.7577	0.000171479	0.00535342	5166.58	5104.37	4806.53	9235.54	6629.49	9292	ATP1A3	ATP1A3	ATPase, Na+/K+ transporting, alpha 3 polypeptide [Source:HGNC Symbol;Acc:801]	19	42470734	42501649	-1	protein_coding
ENSG00000051620	6951.68	-0.610245	-1.52652	0.162399	-3.75769	0.000171488	0.00535342	7555.18	8648.71	8997.67	5427.85	4985.14	6095.56	HEBP2	HEBP2	heme binding protein 2 [Source:HGNC Symbol;Acc:15716]	6	138724668	138743334	1	protein_coding
ENSG00000162670	504.964	-1.17599	-2.25948	0.313216	-3.75457	0.000173639	0.00541145	667.803	670.238	762.024	270.027	439.071	220.622	BRINP3	BRINP3	bone morphogenetic protein/retinoic acid inducible neural-specific 3 [Source:HGNC Symbol;Acc:22393]	1	190066792	190446759	-1	protein_coding
ENSG00000110583	1304.76	0.522924	1.43686	0.139555	3.74709	0.000178897	0.00556596	1133.59	1074.49	1004.67	1534	1466.79	1615.03	NAA40	NAA40	N(alpha)-acetyltransferase 40, NatD catalytic subunit [Source:HGNC Symbol;Acc:25845]	11	63706431	63724800	1	protein_coding
ENSG00000132130	127.974	-2.38903	-5.23806	0.638505	-3.7416	0.00018285	0.0056699	215.623	254.374	174.501	47.2809	66.5844	9.47987	LHX1	LHX1	LIM homeobox 1 [Source:HGNC Symbol;Acc:6593]	17	35294084	35301917	1	protein_coding
ENSG00000129270	337.255	-1.7223	-3.29963	0.460269	-3.74195	0.000182599	0.0056699	647.916	679.738	225.097	175.465	174.663	120.653	MMP28	MMP28	matrix metallopeptidase 28 [Source:HGNC Symbol;Acc:14366]	17	34083268	34122711	-1	protein_coding
ENSG00000102804	3913.56	0.50971	1.42376	0.13625	3.741	0.000183292	0.00567408	3077.34	3137.98	3472.48	4538.97	4897.33	4357.29	TSC22D1	TSC22D1	TSC22 domain family, member 1 [Source:HGNC Symbol;Acc:16826]	13	45007655	45151283	-1	protein_coding
ENSG00000108924	322.191	-1.12767	-2.18505	0.301481	-3.74043	0.000183703	0.00567732	553.711	450.696	322.157	168.11	199.753	238.72	HLF	HLF	hepatic leukemia factor [Source:HGNC Symbol;Acc:4977]	17	53342373	53402426	1	protein_coding
ENSG00000064300	1447.11	-0.58432	-1.49933	0.156315	-3.73809	0.000185427	0.00572104	1830.7	1792.23	1586	1065.4	1253.52	1154.82	NGFR	NGFR	nerve growth factor receptor [Source:HGNC Symbol;Acc:7809]	17	47572655	47592379	1	protein_coding
ENSG00000230105	8.08781	6.39676	84.2591	1.71151	3.7375	0.000185857	0.00572476	0	0	0	6.30412	24.1248	18.0979	RP11-431N15.2			X	56644824	56650891	1	lincRNA
ENSG00000266916	185.041	0.88652	1.84871	0.237374	3.73469	0.000187948	0.00577862	118.279	146.714	124.939	223.796	226.773	269.745	CTD-3064H18.1			19	37988063	37997948	-1	antisense
ENSG00000144802	1330.89	1.79063	3.45967	0.479509	3.73431	0.00018823	0.00577862	405.078	458.084	927.232	3398.97	1412.75	1383.2	NFKBIZ	NFKBIZ	nuclear factor of kappa light polypeptide gene enhancer in B-cells inhibitor, zeta [Source:HGNC Symbol;Acc:29805]	3	101546835	101579866	1	protein_coding
ENSG00000198054	83.1092	-1.9295	-3.80923	0.517122	-3.73123	0.000190549	0.00581127	135.026	147.769	112.548	13.6589	40.5296	49.123	DSCR8	DSCR8	Down syndrome critical region gene 8 [Source:HGNC Symbol;Acc:16707]	21	39493545	39560110	1	protein_coding
ENSG00000156959	757.455	0.724166	1.65195	0.194046	3.73192	0.000190024	0.00581127	509.749	602.687	600.946	1082.21	915.777	833.367	LHFPL4	LHFPL4	lipoma HMGIC fusion partner-like 4 [Source:HGNC Symbol;Acc:29568]	3	9543481	9595486	-1	protein_coding
ENSG00000163975	1691.41	-1.04742	-2.06683	0.280693	-3.73156	0.000190295	0.00581127	1831.75	1918.89	3088.37	1282.89	1068.25	958.329	MFI2	MFI2	antigen p97 (melanoma associated) identified by monoclonal antibodies 133.2 and 96.5 [Source:HGNC Symbol;Acc:7037]	3	196715492	196756687	-1	protein_coding
ENSG00000196659	3071.97	1.05335	2.07534	0.282228	3.73225	0.000189774	0.00581127	1664.27	1751.06	2578.28	3216.15	4060.68	5161.36	TTC30B	TTC30B	tetratricopeptide repeat domain 30B [Source:HGNC Symbol;Acc:26425]	2	178413726	178417742	-1	protein_coding
ENSG00000160094	831.464	0.682089	1.60446	0.182879	3.72973	0.000191684	0.00583627	667.803	596.354	651.541	878.374	1141.58	1053.13	ZNF362	ZNF362	zinc finger protein 362 [Source:HGNC Symbol;Acc:18079]	1	33722146	33766320	1	protein_coding
ENSG00000162931	84.059	1.35461	2.55728	0.363248	3.72915	0.000192124	0.00584005	38.7284	40.1087	62.9857	104.018	120.624	137.889	TRIM17	TRIM17	tripartite motif containing 17 [Source:HGNC Symbol;Acc:13430]	1	228595641	228604562	-1	protein_coding
ENSG00000234814	67.0507	-1.7491	-3.36148	0.469393	-3.72629	0.00019432	0.00589713	115.138	93.9389	101.19	15.7603	44.3896	31.8868	SVILP1	SVILP1	supervillin pseudogene 1 [Source:HGNC Symbol;Acc:44959]	10	30960495	31006195	1	pseudogene
ENSG00000072201	52.7757	-2.75382	-6.745	0.739156	-3.72563	0.000194831	0.00590298	125.606	101.327	48.53	26.2672	10.6149	4.30903	LNX1	LNX1	ligand of numb-protein X 1, E3 ubiquitin protein ligase [Source:HGNC Symbol;Acc:6657]	4	54325468	54567572	-1	protein_coding
ENSG00000134247	2942.45	1.96275	3.89804	0.527036	3.72413	0.000195991	0.00592842	612.327	650.184	2341.83	5253.43	5073.92	3723	PTGFRN	PTGFRN	prostaglandin F2 receptor inhibitor [Source:HGNC Symbol;Acc:9601]	1	117452679	117532980	1	protein_coding
ENSG00000117266	898.711	-1.14823	-2.21641	0.308467	-3.72236	0.000197366	0.00596025	1046.71	1197.98	1471.39	372.994	726.638	576.549	CDK18	CDK18	cyclin-dependent kinase 18 [Source:HGNC Symbol;Acc:8751]	1	205473723	205501921	1	protein_coding
ENSG00000092096	1072.46	0.696415	1.62047	0.187131	3.72153	0.000198018	0.00596719	755.727	785.287	914.842	1144.2	1388.62	1446.11	SLC22A17	SLC22A17	solute carrier family 22, member 17 [Source:HGNC Symbol;Acc:23095]	14	23815515	23822121	-1	protein_coding
ENSG00000196236	1896.55	-0.602268	-1.5181	0.161846	-3.72125	0.00019824	0.00596719	2304.86	2238.7	2316.02	1719.97	1448.45	1351.31	XPNPEP3	XPNPEP3	X-prolyl aminopeptidase (aminopeptidase P) 3, putative [Source:HGNC Symbol;Acc:28052]	22	41253081	41363838	1	protein_coding
ENSG00000262583	30.3653	-2.13244	-4.38459	0.574145	-3.71412	0.000203912	0.00611803	50.2422	41.1642	56.7904	11.5576	16.4048	6.03265	RP11-77K12.5			16	75533686	75550178	-1	pseudogene
ENSG00000115266	4962.8	1.01933	2.02698	0.274443	3.71417	0.000203875	0.00611803	2332.08	3058.82	4446.17	6863.09	6314.9	6761.73	APC2	APC2	adenomatosis polyposis coli 2 [Source:HGNC Symbol;Acc:24036]	19	1446300	1473243	1	protein_coding
ENSG00000139132	1510.35	-0.484871	-1.39946	0.13057	-3.71348	0.000204428	0.00612358	1864.2	1773.23	1647.95	1263.98	1254.49	1258.24	FGD4	FGD4	FYVE, RhoGEF and PH domain containing 4 [Source:HGNC Symbol;Acc:19125]	12	32552463	32798984	1	protein_coding
ENSG00000077943	1525.81	-1.32339	-2.50254	0.356515	-3.71202	0.000205615	0.00614277	2234.73	2372.75	1932.94	1269.23	845.332	499.848	ITGA8	ITGA8	integrin, alpha 8 [Source:HGNC Symbol;Acc:6144]	10	15555948	15762124	-1	protein_coding
ENSG00000135723	3385.22	-0.952396	-1.93508	0.256581	-3.71187	0.000205733	0.00614277	4859.89	5130.75	3400.2	2376.65	2711.63	1832.2	FHOD1	FHOD1	formin homology 2 domain containing 1 [Source:HGNC Symbol;Acc:17905]	16	67263290	67281561	-1	protein_coding
ENSG00000183908	76.3761	3.09792	8.56183	0.834721	3.71132	0.000206179	0.00614619	11.5138	11.6104	24.7813	52.5343	307.832	49.9848	LRRC55	LRRC55	leucine rich repeat containing 55 [Source:HGNC Symbol;Acc:32324]	11	56949221	56959191	1	protein_coding
ENSG00000140795	469.866	-1.50067	-2.82973	0.404623	-3.7088	0.000208244	0.00619693	747.353	628.019	707.299	272.128	345.467	118.929	MYLK3	MYLK3	myosin light chain kinase 3 [Source:HGNC Symbol;Acc:29826]	16	46740891	46824319	-1	protein_coding
ENSG00000242013	689.302	0.924975	1.89865	0.249425	3.70843	0.00020855	0.00619693	489.862	509.803	427.477	667.186	990.081	1051.4	USP27X	USP27X	ubiquitin specific peptidase 27, X-linked [Source:HGNC Symbol;Acc:13486]	X	49644470	49647166	1	protein_coding
ENSG00000122133	93.8064	-3.35198	-10.2105	0.904115	-3.70747	0.000209337	0.00621032	79.5502	104.494	328.352	29.4192	19.2998	1.72361	PAEP	PAEP	progestagen-associated endometrial protein [Source:HGNC Symbol;Acc:8573]	9	138453602	138458801	1	protein_coding
ENSG00000250979	24.1448	3.40326	10.5799	0.918132	3.70672	0.000209957	0.00621876	2.09343	5.27747	5.16276	24.1658	20.2648	87.9043	RP11-656G20.1			8	73114986	73163800	-1	pseudogene
ENSG00000242265	11247.8	-0.694342	-1.61815	0.187347	-3.70618	0.000210405	0.00622207	14693.8	13468.1	13548.1	8371.87	10179.7	7225.39	PEG10	PEG10	paternally expressed 10 [Source:HGNC Symbol;Acc:14005]	7	94285637	94299007	1	protein_coding
ENSG00000155816	495.195	1.64725	3.13237	0.444831	3.7031	0.00021298	0.00628818	140.26	162.546	416.119	795.37	689.004	767.87	FMN2	FMN2	formin 2 [Source:HGNC Symbol;Acc:14074]	1	240177648	240638489	1	protein_coding
ENSG00000132950	711.756	0.641214	1.55964	0.173326	3.69948	0.000216045	0.00636852	588.253	559.411	520.407	957.176	871.387	773.902	ZMYM5	ZMYM5	zinc finger, MYM-type 5 [Source:HGNC Symbol;Acc:13029]	13	20397622	20437776	-1	protein_coding
ENSG00000125378	973.208	2.80323	6.97999	0.758617	3.69518	0.000219733	0.00646488	145.493	131.937	454.323	344.625	1399.24	3363.63	BMP4	BMP4	bone morphogenetic protein 4 [Source:HGNC Symbol;Acc:1071]	14	54416454	54425479	-1	protein_coding
ENSG00000175161	1178.49	-1.86358	-3.6391	0.504372	-3.69485	0.000220013	0.00646488	1428.76	1224.37	2893.21	857.36	283.707	383.504	CADM2	CADM2	cell adhesion molecule 2 [Source:HGNC Symbol;Acc:29849]	3	85008132	86123579	1	protein_coding
ENSG00000128284	624.554	5.72219	52.7898	1.54907	3.69394	0.000220807	0.00647794	16.7474	11.6104	41.3021	169.161	49.2145	3459.29	APOL3	APOL3	apolipoprotein L, 3 [Source:HGNC Symbol;Acc:14868]	22	36536372	36562225	-1	protein_coding
ENSG00000155265	1256.91	-1.36748	-2.58019	0.37031	-3.6928	0.0002218	0.00649677	2183.44	2332.64	918.972	685.048	727.603	693.754	GOLGA7B	GOLGA7B	golgin A7 family, member B [Source:HGNC Symbol;Acc:31668]	10	99609996	99631337	1	protein_coding
ENSG00000135048	4541.51	-0.89834	-1.86392	0.243417	-3.69054	0.00022378	0.00654443	5920.21	6134.53	5679.04	4201.7	2656.62	2656.95	TMEM2	TMEM2	transmembrane protein 2 [Source:HGNC Symbol;Acc:11869]	9	74298282	74431606	-1	protein_coding
ENSG00000173141	1255.69	0.551635	1.46575	0.149501	3.68983	0.000224401	0.00655221	991.238	1039.66	1024.29	1537.15	1599.96	1341.83	MRP63	MRP63	mitochondrial ribosomal protein 63 [Source:HGNC Symbol;Acc:14514]	13	21750784	21753223	1	protein_coding
ENSG00000235560	279.763	0.891105	1.8546	0.24158	3.68866	0.000225437	0.00657211	198.876	199.488	189.99	293.142	361.872	435.212	AC002310.12			16	30546073	30548465	1	antisense
ENSG00000115109	3404.41	0.533044	1.44698	0.144544	3.68777	0.000226229	0.00658482	2861.71	2821.33	2665.02	3596.5	4231.49	4250.43	EPB41L5	EPB41L5	erythrocyte membrane protein band 4.1 like 5 [Source:HGNC Symbol;Acc:19819]	2	120770581	120936695	1	protein_coding
ENSG00000143921	32.0214	-2.01028	-4.02859	0.545273	-3.68673	0.000227155	0.00659703	50.2422	66.4961	37.1719	10.5069	17.3698	10.3417	ABCG8	ABCG8	ATP-binding cassette, sub-family G (WHITE), member 8 [Source:HGNC Symbol;Acc:13887]	2	44066103	44105605	1	protein_coding
ENSG00000197584	84.5004	-4.4339	-21.6142	1.20274	-3.6865	0.000227361	0.00659703	213.53	253.318	17.5534	16.811	5.78995	0	KCNMB2	KCNMB2	potassium large conductance calcium-activated channel, subfamily M, beta member 2 [Source:HGNC Symbol;Acc:6286]	3	177990720	178562217	1	protein_coding
ENSG00000267060	165.942	0.942156	1.9214	0.255619	3.68578	0.000228005	0.00660537	113.045	111.882	115.646	246.911	230.633	177.532	PTGES3L	PTGES3L	prostaglandin E synthase 3 (cytosolic)-like [Source:HGNC Symbol;Acc:43943]	17	41120105	41132545	-1	protein_coding
ENSG00000126217	1592.26	0.56036	1.47464	0.152184	3.68212	0.000231303	0.00669043	1368.05	1273.98	1218.41	2056.19	1725.4	1911.49	MCF2L	MCF2L	MCF.2 cell line derived transforming sequence-like [Source:HGNC Symbol;Acc:14576]	13	113548692	113754053	1	protein_coding
ENSG00000177669	67.0772	2.38215	5.21313	0.647745	3.6776	0.000235436	0.00678876	6.28028	29.5538	28.9115	160.755	75.2693	101.693	MBOAT4	MBOAT4	membrane bound O-acyltransferase domain containing 4 [Source:HGNC Symbol;Acc:32311]	8	29989340	30002202	-1	protein_coding
ENSG00000102760	125.214	3.90556	14.9862	1.06188	3.67797	0.0002351	0.00678876	8.37371	20.0544	18.586	66.1933	19.2998	618.777	RGCC	RGCC	regulator of cell cycle [Source:HGNC Symbol;Acc:20369]	13	42031695	42045018	1	protein_coding
ENSG00000113327	44.1212	-5.16322	-35.8331	1.40479	-3.67544	0.00023744	0.00681471	113.045	131.937	12.3906	7.35481	0	0	GABRG2	GABRG2	gamma-aminobutyric acid (GABA) A receptor, gamma 2 [Source:HGNC Symbol;Acc:4087]	5	161494546	161582542	1	protein_coding
ENSG00000119121	286.328	-1.48264	-2.79459	0.403343	-3.67587	0.000237039	0.00681471	518.123	457.029	290.147	102.967	223.878	125.824	TRPM6	TRPM6	transient receptor potential cation channel, subfamily M, member 6 [Source:HGNC Symbol;Acc:17995]	9	77337411	77503010	-1	protein_coding
ENSG00000130226	4947.22	1.15966	2.23404	0.3155	3.67562	0.000237277	0.00681471	3645.7	3586.57	1946.36	5656.9	6372.8	8475.01	DPP6	DPP6	dipeptidyl-peptidase 6 [Source:HGNC Symbol;Acc:3010]	7	153584182	154685995	1	protein_coding
ENSG00000172922	1783.84	0.496842	1.41112	0.135402	3.66939	0.000243133	0.0069673	1374.33	1527.3	1537.47	2003.66	2187.63	2072.64	RNASEH2C	RNASEH2C	ribonuclease H2, subunit C [Source:HGNC Symbol;Acc:24116]	11	65482367	65488418	-1	protein_coding
ENSG00000186998	141.819	1.28115	2.43032	0.349304	3.66772	0.000244726	0.00697841	77.4568	60.1631	110.483	160.755	217.123	224.932	EMID1	EMID1	EMI domain containing 1 [Source:HGNC Symbol;Acc:18036]	22	29601840	29655586	1	protein_coding
ENSG00000119986	183.275	-0.914777	-1.88528	0.249435	-3.6674	0.000245029	0.00697841	228.184	221.654	268.464	126.082	146.679	108.588	AVPI1	AVPI1	arginine vasopressin-induced 1 [Source:HGNC Symbol;Acc:30898]	10	99437181	99447080	-1	protein_coding
ENSG00000122547	461.046	0.762906	1.6969	0.207957	3.66857	0.000243911	0.00697841	353.789	337.758	334.547	509.583	539.43	691.169	EEPD1	EEPD1	endonuclease/exonuclease/phosphatase family domain containing 1 [Source:HGNC Symbol;Acc:22223]	7	36192758	36341152	1	protein_coding
ENSG00000127324	962.499	-2.0541	-4.15285	0.560012	-3.66796	0.000244497	0.00697841	1620.31	1512.52	1520.95	754.393	158.259	208.557	TSPAN8	TSPAN8	tetraspanin 8 [Source:HGNC Symbol;Acc:11855]	12	71518865	71835678	-1	protein_coding
ENSG00000128578	1908.16	-2.21532	-4.64385	0.604177	-3.66668	0.000245723	0.00698745	3692.81	3976.04	1751.21	966.632	891.652	170.638	STRIP2	STRIP2	striatin interacting protein 2 [Source:HGNC Symbol;Acc:22209]	7	129074274	129128240	1	protein_coding
ENSG00000148672	8831.92	-0.732587	-1.66162	0.199829	-3.66606	0.000246313	0.00699346	9797.24	10113.7	13171.2	5840.77	7305.95	6762.6	GLUD1	GLUD1	glutamate dehydrogenase 1 [Source:HGNC Symbol;Acc:4335]	10	88810243	88854623	-1	protein_coding
ENSG00000105991	33.7996	4.37363	20.7297	1.19355	3.66439	0.000247927	0.00702852	0	1.05549	8.26042	15.7603	74.3043	103.417	HOXA1	HOXA1	homeobox A1 [Source:HGNC Symbol;Acc:5099]	7	27132612	27135615	-1	protein_coding
ENSG00000071794	7608.58	-0.494473	-1.40881	0.135019	-3.66226	0.00025	0.00707646	9429.84	9136.35	8133.42	6147.57	6653.61	6150.71	HLTF	HLTF	helicase-like transcription factor [Source:HGNC Symbol;Acc:11099]	3	148747914	148804341	-1	protein_coding
ENSG00000120685	2760.01	0.607358	1.52347	0.165986	3.65909	0.000253117	0.00715375	2262.99	2215.48	2083.69	3363.25	3744.17	2890.5	PROSER1	PROSER1	proline and serine rich 1 [Source:HGNC Symbol;Acc:20291]	13	39584003	39612252	-1	protein_coding
ENSG00000088970	1401.99	-0.85886	-1.81361	0.23477	-3.6583	0.000253891	0.00716468	2040.04	1992.77	1389.82	901.489	939.901	1147.93	PLK1S1	PLK1S1	polo-like kinase 1 substrate 1 [Source:HGNC Symbol;Acc:15865]	20	21106624	21227260	1	processed_transcript
ENSG00000213079	2944.11	0.437358	1.35412	0.119565	3.6579	0.000254294	0.00716512	2494.32	2508.91	2500.84	3183.58	3488.44	3488.59	SCAF8	SCAF8	SR-related CTD-associated factor 8 [Source:HGNC Symbol;Acc:20959]	6	155054459	155155192	1	protein_coding
ENSG00000141736	700.719	0.880923	1.84155	0.240877	3.65714	0.000255043	0.0071753	564.179	492.915	422.314	1108.47	754.623	861.807	ERBB2	ERBB2	v-erb-b2 avian erythroblastic leukemia viral oncogene homolog 2 [Source:HGNC Symbol;Acc:3430]	17	37844167	37886679	1	protein_coding
ENSG00000074660	141.561	2.73711	6.66736	0.748774	3.65546	0.000256717	0.00720053	23.0277	49.6082	38.2045	104.018	90.7092	543.8	SCARF1	SCARF1	scavenger receptor class F, member 1 [Source:HGNC Symbol;Acc:16820]	17	1537152	1549041	-1	protein_coding
ENSG00000185504	2088.81	0.529529	1.44346	0.144858	3.6555	0.000256684	0.00720053	1560.65	1701.46	1866.86	2576.28	2399.93	2427.71	C17orf70	C17orf70	chromosome 17 open reading frame 70 [Source:HGNC Symbol;Acc:26171]	17	79506911	79520987	-1	protein_coding
ENSG00000184584	580.297	3.00949	8.0528	0.825033	3.64772	0.00026458	0.00740983	106.765	100.272	177.599	553.712	131.239	2412.2	TMEM173	TMEM173	transmembrane protein 173 [Source:HGNC Symbol;Acc:27962]	5	138855119	138862520	-1	protein_coding
ENSG00000170891	47.2466	1.91637	3.77471	0.526177	3.64205	0.000270471	0.00756336	16.7474	13.7214	28.9115	49.3823	94.5691	80.148	CYTL1	CYTL1	cytokine-like 1 [Source:HGNC Symbol;Acc:24435]	4	5016313	5021199	-1	protein_coding
ENSG00000126785	508.506	1.87371	3.66474	0.51452	3.64167	0.000270879	0.00756336	222.95	207.932	223.031	1423.68	657.159	316.283	RHOJ	RHOJ	ras homolog family member J [Source:HGNC Symbol;Acc:688]	14	63670832	63759937	1	protein_coding
ENSG00000175121	15.8761	-4.19195	-18.2769	1.15144	-3.64061	0.000271988	0.00758289	43.962	35.8868	10.3255	3.15206	1.92998	0	WFDC5	WFDC5	WAP four-disulfide core domain 5 [Source:HGNC Symbol;Acc:20477]	20	43738093	43743813	-1	protein_coding
ENSG00000253500	35.8239	-3.20545	-9.22437	0.880922	-3.63874	0.000273972	0.00761074	42.9153	47.4972	103.255	13.6589	6.75494	0.861807	AF121898.3			8	88554214	88767946	-1	antisense
ENSG00000038945	49.781	3.81737	14.0975	1.04916	3.63851	0.00027422	0.00761074	4.18685	5.27747	10.3255	49.3823	10.6149	218.899	MSR1	MSR1	macrophage scavenger receptor 1 [Source:HGNC Symbol;Acc:7376]	8	15965387	16424999	-1	protein_coding
ENSG00000187240	1648.63	-0.605459	-1.52146	0.166386	-3.63889	0.000273816	0.00761074	1874.66	1967.44	2126.03	1411.07	1374.15	1138.45	DYNC2H1	DYNC2H1	dynein, cytoplasmic 2, heavy chain 1 [Source:HGNC Symbol;Acc:2962]	11	102980160	103350591	1	protein_coding
ENSG00000143153	20290.7	0.994393	1.99224	0.273514	3.63563	0.000277307	0.0076849	12934.2	11592.5	16159.5	35630.9	24858.2	20568.7	ATP1B1	ATP1B1	ATPase, Na+/K+ transporting, beta 1 polypeptide [Source:HGNC Symbol;Acc:804]	1	169074935	169101960	1	protein_coding
ENSG00000139746	3253.48	0.535955	1.4499	0.147474	3.63423	0.000278817	0.00771518	2730.88	2775.95	2461.61	3694.21	3629.33	4228.88	RBM26	RBM26	RNA binding motif protein 26 [Source:HGNC Symbol;Acc:20327]	13	79885962	79980612	-1	protein_coding
ENSG00000156299	5903.05	-0.574048	-1.48869	0.158058	-3.63188	0.000281366	0.00777337	7011.93	6994.75	7179.34	4915.11	5232.18	4084.96	TIAM1	TIAM1	T-cell lymphoma invasion and metastasis 1 [Source:HGNC Symbol;Acc:11805]	21	32490734	32932290	-1	protein_coding
ENSG00000100731	8444.41	-0.502195	-1.41637	0.138288	-3.63152	0.000281759	0.00777337	10150	10290	9257.87	7594.36	6833.1	6541.11	PCNX	PCNX	pecanex homolog (Drosophila) [Source:HGNC Symbol;Acc:19740]	14	71374122	71582099	1	protein_coding
ENSG00000254656	257.999	-3.04428	-8.24934	0.838954	-3.62866	0.000284896	0.0078482	589.3	629.074	162.111	52.5343	108.079	6.89445	RTL1	RTL1	retrotransposon-like 1 [Source:HGNC Symbol;Acc:14665]	14	101346992	101351184	-1	protein_coding
ENSG00000158427	461.705	0.587442	1.50258	0.161985	3.62653	0.000287255	0.00790144	361.116	349.368	396.5	553.712	535.57	573.963	TMSB15B	TMSB15B	thymosin beta 15B [Source:HGNC Symbol;Acc:28612]	X	103173479	103229570	1	protein_coding
ENSG00000168843	412.184	-2.81206	-7.02287	0.776099	-3.62333	0.00029084	0.00798816	1066.6	977.387	120.809	155.502	34.7397	118.067	FSTL5	FSTL5	follistatin-like 5 [Source:HGNC Symbol;Acc:21386]	4	162305049	163085187	-1	protein_coding
ENSG00000232892	151.671	-2.72525	-6.61276	0.752328	-3.62243	0.000291853	0.00799675	299.36	306.093	184.827	44.1288	70.4444	5.17084	RP11-267N12.1			1	163131465	163182813	1	antisense
ENSG00000213585	13939.3	-0.74571	-1.6768	0.205868	-3.62228	0.000292016	0.00799675	18184.6	18699.1	15506.9	10869.4	12025.7	8350.04	VDAC1	VDAC1	voltage-dependent anion channel 1 [Source:HGNC Symbol;Acc:12669]	5	133307606	133340824	-1	protein_coding
ENSG00000174343	436.747	-1.86285	-3.63726	0.51468	-3.61944	0.000295242	0.00807315	628.028	524.58	902.451	217.492	279.847	68.0827	CHRNA9	CHRNA9	cholinergic receptor, nicotinic, alpha 9 (neuronal) [Source:HGNC Symbol;Acc:14079]	4	40337346	40357234	1	protein_coding
ENSG00000007314	181.319	-1.42816	-2.69104	0.394643	-3.61887	0.000295894	0.00807904	323.434	276.539	193.087	84.0549	141.854	68.9445	SCN4A	SCN4A	sodium channel, voltage-gated, type IV, alpha subunit [Source:HGNC Symbol;Acc:10591]	17	62015914	62050278	-1	protein_coding
ENSG00000240891	84.6354	-1.32267	-2.50128	0.365538	-3.61841	0.000296415	0.00808021	124.559	92.8834	145.59	37.8247	49.2145	57.741	PLCXD2	PLCXD2	phosphatidylinositol-specific phospholipase C, X domain containing 2 [Source:HGNC Symbol;Acc:26462]	3	111393523	111565294	1	protein_coding
ENSG00000116771	381.443	-0.93823	-1.91618	0.259318	-3.61807	0.00029681	0.00808021	533.824	565.744	404.761	211.188	266.338	306.803	AGMAT	AGMAT	agmatine ureohydrolase (agmatinase) [Source:HGNC Symbol;Acc:18407]	1	15898848	15911605	-1	protein_coding
ENSG00000272821	87.4549	1.21516	2.32166	0.335944	3.61714	0.000297872	0.00809723	51.289	64.3851	42.3347	133.437	102.289	130.995	CTA-384D8.36			22	50962355	50963209	1	antisense
ENSG00000138821	409.59	-1.20385	-2.30354	0.333026	-3.61489	0.000300478	0.00815609	544.291	520.358	649.476	210.137	175.628	357.65	SLC39A8	SLC39A8	solute carrier family 39 (zinc transporter), member 8 [Source:HGNC Symbol;Acc:20862]	4	103172198	103352415	-1	protein_coding
ENSG00000130021	1142.95	-0.574208	-1.48886	0.158986	-3.61169	0.000304204	0.00823307	1448.65	1389.03	1264.88	844.752	1005.52	904.897	HDHD1	HDHD1	haloacid dehalogenase-like hydrolase domain containing 1 [Source:HGNC Symbol;Acc:16818]	X	6966961	7066231	-1	protein_coding
ENSG00000134138	6000.73	0.78362	1.72145	0.216955	3.6119	0.000303967	0.00823307	4379.45	4371.85	4478.18	8503.21	8569.12	5702.57	MEIS2	MEIS2	Meis homeobox 2 [Source:HGNC Symbol;Acc:7001]	15	37181406	37393504	-1	protein_coding
ENSG00000018236	10991.5	-1.56667	-2.9622	0.434385	-3.60663	0.0003102	0.00838311	14021.8	12348.2	22934	7905.37	6062.07	2677.63	CNTN1	CNTN1	contactin 1 [Source:HGNC Symbol;Acc:2171]	12	41086244	41466220	1	protein_coding
ENSG00000184029	142.809	-1.07253	-2.10312	0.297524	-3.60485	0.000312329	0.00842834	220.857	217.432	142.492	90.3591	92.6391	93.0751	DSCR4	DSCR4	Down syndrome critical region gene 4 [Source:HGNC Symbol;Acc:3045]	21	39323728	39493454	-1	protein_coding
ENSG00000204610	10.8901	-4.0397	-16.4465	1.12101	-3.60362	0.00031382	0.00845624	12.5606	27.4428	21.6836	0	1.92998	1.72361	TRIM15	TRIM15	tripartite motif containing 15 [Source:HGNC Symbol;Acc:16284]	6	30130993	30140473	1	protein_coding
ENSG00000113657	52807.1	-0.526874	-1.4408	0.146447	-3.5977	0.000321042	0.00863827	62095.2	61828.7	63107.6	42753.5	48363.4	38694.3	DPYSL3	DPYSL3	dihydropyrimidinase-like 3 [Source:HGNC Symbol;Acc:3015]	5	146770374	146889619	-1	protein_coding
ENSG00000177108	461.248	1.15087	2.22048	0.320143	3.59486	0.000324563	0.00872032	237.604	248.041	373.784	613.601	475.741	818.716	ZDHHC22	ZDHHC22	zinc finger, DHHC-type containing 22 [Source:HGNC Symbol;Acc:20106]	14	77597613	77609077	-1	protein_coding
ENSG00000254510	31.7809	2.12843	4.3724	0.592218	3.59399	0.000325654	0.00873697	8.37371	9.49944	17.5534	59.8891	61.7594	33.6105	RP11-867G23.10			11	66176629	66184608	1	processed_transcript
ENSG00000165240	18865.6	0.524969	1.4389	0.146104	3.5931	0.000326762	0.00875401	15367.8	14749.5	16294.7	21860.6	20272.5	24648.5	ATP7A	ATP7A	ATPase, Cu++ transporting, alpha polypeptide [Source:HGNC Symbol;Acc:869]	X	77166194	77305892	1	protein_coding
ENSG00000162614	160.768	1.61465	3.06238	0.449727	3.59029	0.00033031	0.00883627	72.2232	91.8279	73.3113	376.146	132.204	218.899	NEXN	NEXN	nexilin (F actin binding protein) [Source:HGNC Symbol;Acc:29557]	1	78354198	78409580	1	protein_coding
ENSG00000225528	69.1432	-1.95674	-3.88185	0.545343	-3.5881	0.000333097	0.00889798	131.886	141.436	56.7904	23.1151	20.2648	41.3667	RP3-370M22.8			22	40356401	40360687	1	sense_intronic
ENSG00000085978	2459.65	-0.524031	-1.43797	0.146248	-3.58318	0.000339437	0.00905427	3025	3051.43	2627.85	2053.04	2112.37	1888.22	ATG16L1	ATG16L1	autophagy related 16-like 1 (S. cerevisiae) [Source:HGNC Symbol;Acc:21498]	2	234118697	234204320	1	protein_coding
ENSG00000156206	42.4259	-2.66156	-6.32718	0.743128	-3.58157	0.000341539	0.00909722	66.9897	108.716	44.3998	3.15206	10.6149	20.6834	C15orf26	C15orf26	chromosome 15 open reading frame 26 [Source:HGNC Symbol;Acc:26782]	15	81299374	81441516	1	protein_coding
ENSG00000225135	655.833	-1.04488	-2.06319	0.291917	-3.57936	0.000344437	0.00914809	986.004	890.836	773.382	541.104	289.497	454.172	RP11-361F15.2			6	147708800	147711601	1	lincRNA
ENSG00000091844	1494.27	-0.853438	-1.8068	0.238411	-3.57969	0.000343997	0.00914809	1985.62	1740.51	2045.49	1120.03	794.188	1279.78	RGS17	RGS17	regulator of G-protein signaling 17 [Source:HGNC Symbol;Acc:14088]	6	153325594	153452384	-1	protein_coding
ENSG00000059804	5833.34	-0.894963	-1.85956	0.250189	-3.57715	0.000347365	0.00921265	7487.14	8067.14	7206.19	4630.38	2847.69	4761.48	SLC2A3	SLC2A3	solute carrier family 2 (facilitated glucose transporter), member 3 [Source:HGNC Symbol;Acc:11007]	12	8071826	8088871	-1	protein_coding
ENSG00000188070	2329.35	0.589536	1.50476	0.164889	3.57535	0.000349753	0.00926271	1637.06	1860.83	2081.63	2978.7	2769.52	2648.33	C11orf95	C11orf95	chromosome 11 open reading frame 95 [Source:HGNC Symbol;Acc:28449]	11	63527364	63536113	-1	lincRNA
ENSG00000233491	232.123	-3.16555	-8.97274	0.885629	-3.57435	0.000351098	0.00928504	132.933	126.659	993.316	65.1426	61.7594	12.9271	AC010091.1			7	81205702	81255532	-1	lincRNA
ENSG00000110042	1753.36	0.66982	1.59087	0.18744	3.57353	0.000352207	0.00930107	1216.28	1252.87	1591.16	2107.68	2345.89	2006.29	DTX4	DTX4	deltex homolog 4 (Drosophila) [Source:HGNC Symbol;Acc:29151]	11	58938903	58976060	1	protein_coding
ENSG00000155858	1016.29	-0.611784	-1.52815	0.171236	-3.57275	0.000353253	0.00931541	1188.02	1266.59	1231.84	739.684	746.903	924.718	LSM11	LSM11	LSM11, U7 small nuclear RNA associated [Source:HGNC Symbol;Acc:30860]	5	157170703	157187717	1	protein_coding
ENSG00000136002	130.738	1.34997	2.54907	0.378048	3.57091	0.000355749	0.0093679	50.2422	66.4961	104.288	188.073	157.294	218.037	ARHGEF4	ARHGEF4	Rho guanine nucleotide exchange factor (GEF) 4 [Source:HGNC Symbol;Acc:684]	2	131594489	131804836	1	protein_coding
ENSG00000151690	1501.18	-0.806095	-1.74847	0.225788	-3.57014	0.000356787	0.00938189	2003.41	1782.73	1943.26	1381.65	903.232	992.801	MFSD6	MFSD6	major facilitator superfamily domain containing 6 [Source:HGNC Symbol;Acc:24711]	2	191273081	191373931	1	protein_coding
ENSG00000136144	2269.7	0.54838	1.46244	0.153644	3.56917	0.000358115	0.00940343	1931.19	1823.89	1774.96	2778.02	2922.96	2387.2	RCBTB1	RCBTB1	regulator of chromosome condensation (RCC1) and BTB (POZ) domain containing protein 1 [Source:HGNC Symbol;Acc:18243]	13	50106082	50159719	-1	protein_coding
ENSG00000197134	157.663	1.20101	2.29901	0.337021	3.56361	0.00036579	0.00959038	97.3444	113.993	75.3764	273.179	161.154	224.932	ZNF257	ZNF257	zinc finger protein 257 [Source:HGNC Symbol;Acc:13498]	19	22235254	22274282	1	protein_coding
ENSG00000065717	1869.77	-1.19472	-2.28901	0.335288	-3.56327	0.000366271	0.00959038	2111.22	2163.76	3532.36	1185.17	1451.35	774.764	TLE2	TLE2	transducin-like enhancer of split 2 (E(sp1) homolog, Drosophila) [Source:HGNC Symbol;Acc:11838]	19	2997636	3047633	-1	protein_coding
ENSG00000171488	3268.82	-0.769507	-1.70469	0.216004	-3.56246	0.000367399	0.00959951	4653.69	4288.47	3418.78	2754.9	2483.89	2013.18	LRRC8C	LRRC8C	leucine rich repeat containing 8 family, member C [Source:HGNC Symbol;Acc:25075]	1	90098631	90235462	1	protein_coding
ENSG00000140332	5492.18	0.787349	1.7259	0.221024	3.56227	0.000367656	0.00959951	4351.19	4378.19	3359.93	5797.69	6753.97	8312.12	TLE3	TLE3	transducin-like enhancer of split 3 (E(sp1) homolog, Drosophila) [Source:HGNC Symbol;Acc:11839]	15	70340129	70390515	-1	protein_coding
ENSG00000126016	3357.86	-1.73465	-3.32798	0.487193	-3.5605	0.000370154	0.00965112	4011.01	4164.98	7315.64	2185.43	1863.4	606.712	AMOT	AMOT	angiomotin [Source:HGNC Symbol;Acc:17810]	X	112017731	112084043	-1	protein_coding
ENSG00000107968	117.112	3.87694	14.6918	1.08923	3.55934	0.000371789	0.00968012	3.14014	15.8324	25.8138	67.244	27.0198	563.621	MAP3K8	MAP3K8	mitogen-activated protein kinase kinase kinase 8 [Source:HGNC Symbol;Acc:6860]	10	30722866	30750762	1	protein_coding
ENSG00000204397	127.237	3.50742	11.3721	0.986119	3.5568	0.000375406	0.00976055	14.654	28.4983	18.586	64.0919	30.8797	606.712	CARD16	CARD16	caspase recruitment domain family, member 16 [Source:HGNC Symbol;Acc:33701]	11	104912053	104972158	-1	protein_coding
ENSG00000100650	7560.73	0.731832	1.66075	0.205829	3.55554	0.000377205	0.00979357	5813.45	5714.44	5522.09	7816.06	8827.74	11670.6	SRSF5	SRSF5	serine/arginine-rich splicing factor 5 [Source:HGNC Symbol;Acc:10787]	14	70193617	70238722	1	protein_coding
ENSG00000118785	49.2974	-1.71631	-3.28595	0.483105	-3.55266	0.00038135	0.00987351	81.6437	70.7181	74.3438	17.8617	35.7047	15.5125	SPP1	SPP1	secreted phosphoprotein 1 [Source:HGNC Symbol;Acc:11255]	4	88896819	88904562	1	protein_coding
ENSG00000122873	2429.29	-0.806323	-1.74875	0.226947	-3.55291	0.000380995	0.00987351	3474.04	2975.44	2823	1978.44	1974.37	1350.45	CISD1	CISD1	CDGSH iron sulfur domain 1 [Source:HGNC Symbol;Acc:30880]	10	60028818	60049346	1	protein_coding
ENSG00000161940	110.057	-1.11559	-2.16683	0.314079	-3.55194	0.000382404	0.00988695	157.007	163.601	131.134	63.0412	87.8142	57.741	BCL6B	BCL6B	B-cell CLL/lymphoma 6, member B [Source:HGNC Symbol;Acc:1002]	17	6926339	6933609	1	protein_coding
ENSG00000173825	51.0268	2.54192	5.82363	0.715891	3.55071	0.000384196	0.00991848	15.7007	14.7769	14.4557	37.8247	50.1795	173.223	TIGD3	TIGD3	tigger transposable element derived 3 [Source:HGNC Symbol;Acc:18334]	11	65122238	65125084	1	protein_coding
ENSG00000175147	542.372	-0.836076	-1.78519	0.23549	-3.55037	0.000384695	0.00991848	686.644	790.565	609.206	323.612	375.382	468.823	TMEM51-AS1	TMEM51-AS1	TMEM51 antisense RNA 1 [Source:HGNC Symbol;Acc:26301]	1	15442448	15478960	-1	processed_transcript
ENSG00000163430	10279.9	1.33838	2.52867	0.377517	3.54521	0.000392296	0.0101004	5146.69	4739.17	7593.39	22511	12211	9478.15	FSTL1	FSTL1	follistatin-like 1 [Source:HGNC Symbol;Acc:3972]	3	120111140	120170100	-1	protein_coding
ENSG00000272690	38.6731	-1.57268	-2.97456	0.443963	-3.54236	0.000396559	0.010196	55.4758	65.4406	52.6602	24.1658	14.4749	19.8216	RP11-803B1.8			3	75484499	75506637	1	lincRNA
ENSG00000183760	21.4272	-3.92858	-15.2272	1.11029	-3.53833	0.000402664	0.0103386	23.0277	18.9989	78.474	4.20275	3.85996	0	PAPL		Iron/zinc purple acid phosphatase-like protein [Source:UniProtKB/Swiss-Prot;Acc:Q6ZNF0]	19	39574553	39602133	1	protein_coding
ENSG00000177548	636.806	0.816016	1.76054	0.230742	3.53648	0.000405491	0.0103967	431.246	423.253	529.7	827.941	658.124	950.573	RABEP2	RABEP2	rabaptin, RAB GTPase binding effector protein 2 [Source:HGNC Symbol;Acc:24817]	16	28915742	28947847	-1	protein_coding
ENSG00000120217	178.996	3.04941	8.27874	0.86284	3.53416	0.000409078	0.0104742	47.1021	24.2763	44.3998	121.88	59.8294	776.488	CD274	CD274	CD274 molecule [Source:HGNC Symbol;Acc:17635]	9	5450503	5470566	1	protein_coding
ENSG00000249993	28.8078	-1.93926	-3.83508	0.548825	-3.53347	0.000410148	0.0104871	49.1955	46.4417	41.3021	12.6082	16.4048	6.89445	BFSP2-AS1	BFSP2-AS1	BFSP2 antisense RNA 1 [Source:HGNC Symbol;Acc:28425]	3	133148113	133174620	-1	antisense
ENSG00000230630	359.509	1.3109	2.48096	0.371073	3.53273	0.0004113	0.010502	214.576	194.211	210.641	745.988	488.286	303.356	DNM3OS	DNM3OS	DNM3 opposite strand/antisense RNA [Source:HGNC Symbol;Acc:41228]	1	172109461	172113934	-1	antisense
ENSG00000172159	8718.23	-2.03627	-4.10184	0.576494	-3.53217	0.00041217	0.0105098	17961.6	16474.1	7620.24	4892	4377.2	984.183	FRMD3	FRMD3	FERM domain containing 3 [Source:HGNC Symbol;Acc:24125]	9	85857905	86153461	-1	protein_coding
ENSG00000221978	9194.14	0.66073	1.58088	0.18716	3.5303	0.000415086	0.0105696	6069.89	7162.58	8141.68	12575.7	10364	10851	CCNL2	CCNL2	cyclin L2 [Source:HGNC Symbol;Acc:20570]	1	1321091	1334708	-1	protein_coding
ENSG00000243232	557.229	-1.26293	-2.39982	0.357856	-3.52914	0.000416906	0.0106013	752.587	812.73	794.033	481.215	309.762	193.045	PCDHAC2	PCDHAC2	protocadherin alpha subfamily C, 2 [Source:HGNC Symbol;Acc:8677]	5	140345820	140391936	1	protein_coding
ENSG00000166603	29.5773	-2.17392	-4.51248	0.616145	-3.52826	0.000418304	0.0106223	35.5883	47.4972	61.9532	14.7096	12.5449	5.17084	MC4R	MC4R	melanocortin 4 receptor [Source:HGNC Symbol;Acc:6932]	18	58038564	58040001	-1	protein_coding
ENSG00000171791	1298.89	1.04467	2.06289	0.296135	3.52767	0.000419227	0.0106311	883.426	755.733	905.549	1441.54	1342.3	2464.77	BCL2	BCL2	B-cell CLL/lymphoma 2 [Source:HGNC Symbol;Acc:990]	18	60790579	60987361	-1	protein_coding
ENSG00000076554	2246.95	-0.856492	-1.81063	0.242873	-3.5265	0.000421083	0.0106636	2681.68	2461.41	3541.66	1883.88	1298.88	1614.16	TPD52	TPD52	tumor protein D52 [Source:HGNC Symbol;Acc:12005]	8	80870571	81143467	-1	protein_coding
ENSG00000088387	152.761	2.42178	5.35831	0.687278	3.52372	0.000425531	0.0107523	48.1488	49.6082	46.4649	162.856	74.3043	535.182	DOCK9	DOCK9	dedicator of cytokinesis 9 [Source:HGNC Symbol;Acc:14132]	13	99445741	99738879	-1	protein_coding
ENSG00000185250	203.727	-0.891479	-1.85508	0.253003	-3.52359	0.000425749	0.0107523	243.884	230.098	320.091	142.893	154.399	130.995	PPIL6	PPIL6	peptidylprolyl isomerase (cyclophilin)-like 6 [Source:HGNC Symbol;Acc:21557]	6	109711418	109762374	-1	protein_coding
ENSG00000261609	1171.64	-0.609331	-1.52555	0.172957	-3.52303	0.000426642	0.0107602	1567.98	1472.41	1206.02	934.061	909.987	939.369	GAN	GAN	gigaxonin [Source:HGNC Symbol;Acc:4137]	16	81348557	81424489	1	protein_coding
ENSG00000136536	3970.92	0.446827	1.36304	0.126928	3.52033	0.00043101	0.0108556	3561.97	3380.75	3139.99	4621.97	4411.94	4708.91	MARCH7	MARCH7	membrane-associated ring finger (C3HC4) 7, E3 ubiquitin protein ligase [Source:HGNC Symbol;Acc:17393]	2	160569000	160627538	1	protein_coding
ENSG00000255509	46.9412	-2.35651	-5.12131	0.669521	-3.5197	0.000432035	0.0108563	91.0641	86.5505	57.823	16.811	25.0898	4.30903	RP11-445F12.1			17	35218935	35293960	-1	antisense
ENSG00000120008	5456.44	-0.467283	-1.3825	0.132766	-3.51959	0.000432213	0.0108563	6261.44	6327.68	6408.02	4451.76	5016.02	4273.7	WDR11	WDR11	WD repeat domain 11 [Source:HGNC Symbol;Acc:13831]	10	122610687	122669036	1	protein_coding
ENSG00000083520	3344.2	0.547387	1.46144	0.155547	3.51912	0.000432986	0.010861	2765.42	2860.39	2525.62	4338.29	4031.73	3543.75	DIS3	DIS3	DIS3 mitotic control homolog (S. cerevisiae) [Source:HGNC Symbol;Acc:20604]	13	73329540	73356234	-1	protein_coding
ENSG00000235505	11.2511	6.87373	117.273	1.95376	3.51821	0.000434469	0.0108835	0	0	0	9.45618	2.89497	55.1556	RP11-693N9.2			11	104772276	104789800	-1	pseudogene
ENSG00000197142	382.045	3.18102	9.06951	0.904522	3.5168	0.000436778	0.0109265	77.4568	70.7181	79.5066	181.769	94.5691	1788.25	ACSL5	ACSL5	acyl-CoA synthetase long-chain family member 5 [Source:HGNC Symbol;Acc:16526]	10	114133776	114188138	1	protein_coding
ENSG00000172346	299.119	-1.21888	-2.32766	0.346699	-3.51568	0.000438628	0.0109285	418.685	415.864	420.249	246.911	185.278	107.726	CSDC2	CSDC2	cold shock domain containing C2, RNA binding [Source:HGNC Symbol;Acc:30359]	22	41956767	41973745	1	protein_coding
ENSG00000143353	1063.85	-0.737846	-1.66768	0.209856	-3.51596	0.00043816	0.0109285	1339.79	1296.15	1353.68	946.669	812.523	634.29	LYPLAL1	LYPLAL1	lysophospholipase-like 1 [Source:HGNC Symbol;Acc:20440]	1	219347186	219386207	1	protein_coding
ENSG00000137509	37132.5	-1.29839	-2.45955	0.369292	-3.51591	0.000438257	0.0109285	57525.3	60148.3	40720.8	27069.9	25948.6	11381.9	PRCP	PRCP	prolylcarboxypeptidase (angiotensinase C) [Source:HGNC Symbol;Acc:9344]	11	82534544	82681626	-1	protein_coding
ENSG00000243004	14.4449	-3.01857	-8.10362	0.858834	-3.51473	0.000440203	0.0109308	14.654	25.3318	37.1719	2.10137	4.82496	2.58542	AC005062.2			7	19958604	20180076	-1	sense_overlapping
ENSG00000249803	46.2917	-2.06406	-4.18163	0.587233	-3.5149	0.000439918	0.0109308	66.9897	71.7735	85.7019	6.30412	20.2648	26.716	RP11-114H21.2			5	135802366	135855987	1	lincRNA
ENSG00000138756	1617.82	-0.819538	-1.76484	0.233208	-3.5142	0.000441083	0.0109308	2439.89	2229.2	1527.15	1114.78	1193.69	1202.22	BMP2K	BMP2K	BMP2 inducible kinase [Source:HGNC Symbol;Acc:18041]	4	79697496	79837526	1	protein_coding
ENSG00000005700	6123.99	-0.645753	-1.56456	0.183751	-3.51429	0.000440933	0.0109308	7596	7093.97	7725.56	5641.14	4620.38	4066.87	IBTK	IBTK	inhibitor of Bruton agammaglobulinemia tyrosine kinase [Source:HGNC Symbol;Acc:17853]	6	82879700	82957471	-1	protein_coding
ENSG00000105383	250.483	2.97346	7.85418	0.846411	3.51302	0.000443037	0.0109502	71.1765	71.7735	26.8464	211.188	79.1293	1042.79	CD33	CD33	CD33 molecule [Source:HGNC Symbol;Acc:1659]	19	51728320	51747115	1	protein_coding
ENSG00000108654	39799.5	0.405603	1.32464	0.115457	3.51302	0.000443046	0.0109502	35333.9	35018.1	32372.6	44261.2	44680.1	47131.3	DDX5	DDX5	DEAD (Asp-Glu-Ala-Asp) box helicase 5 [Source:HGNC Symbol;Acc:2746]	17	62495734	62504317	-1	protein_coding
ENSG00000198780	582.405	1.53177	2.8914	0.436372	3.51024	0.000447709	0.0110506	286.8	284.983	326.287	394.008	1325.9	876.457	FAM169A	FAM169A	family with sequence similarity 169, member A [Source:HGNC Symbol;Acc:29138]	5	74073399	74162776	-1	protein_coding
ENSG00000213023	118.264	-0.957162	-1.94149	0.272738	-3.50946	0.000449017	0.0110682	176.895	155.158	136.297	75.6495	89.7442	75.839	SYT3	SYT3	synaptotagmin III [Source:HGNC Symbol;Acc:11511]	19	51124564	51171651	-1	protein_coding
ENSG00000147065	4640.22	4.99457	31.8798	1.42336	3.509	0.000449796	0.0110726	273.192	260.707	312.864	1858.66	342.572	24793.3	MSN	MSN	moesin [Source:HGNC Symbol;Acc:7373]	X	64808257	64961791	1	protein_coding
ENSG00000145934	117.308	-3.92931	-15.2349	1.12096	-3.50532	0.000456059	0.0111849	116.185	90.7724	453.291	38.8754	3.85996	0.861807	TENM2	TENM2	teneurin transmembrane protein 2 [Source:HGNC Symbol;Acc:29943]	5	166711804	167691162	1	protein_coding
ENSG00000180806	485.297	0.648302	1.56732	0.184938	3.50551	0.000455738	0.0111849	360.069	353.59	420.249	612.55	630.139	535.182	HOXC9	HOXC9	homeobox C9 [Source:HGNC Symbol;Acc:5130]	12	54388679	54397121	1	protein_coding
ENSG00000165480	1070.04	0.808638	1.75156	0.230693	3.50526	0.000456168	0.0111849	803.876	866.56	662.899	1220.9	1673.29	1192.74	SKA3	SKA3	spindle and kinetochore associated complex subunit 3 [Source:HGNC Symbol;Acc:20262]	13	21727734	21750741	-1	protein_coding
ENSG00000182771	1641.69	-1.30955	-2.47864	0.373716	-3.50413	0.000458097	0.0112173	2569.68	2630.29	1818.33	878.374	1400.2	553.28	GRID1	GRID1	glutamate receptor, ionotropic, delta 1 [Source:HGNC Symbol;Acc:4575]	10	87359312	88126250	-1	protein_coding
ENSG00000255471	69.6931	1.13703	2.19927	0.32452	3.50372	0.000458804	0.0112198	37.6817	48.5527	44.3998	106.119	92.6391	88.7661	RP11-736K20.5			11	86603256	86636079	-1	antisense
ENSG00000245648	131.998	2.63114	6.19515	0.751061	3.50323	0.000459655	0.0112258	9.42042	22.1654	78.474	175.465	150.539	355.926	RP11-277P12.20			12	10516368	10551105	1	antisense
ENSG00000111203	1087.57	0.633569	1.5514	0.180875	3.50281	0.000460383	0.0112287	817.483	823.285	916.907	1375.35	1129.04	1463.35	ITFG2	ITFG2	integrin alpha FG-GAP repeat containing 2 [Source:HGNC Symbol;Acc:30879]	12	2921788	2968957	1	protein_coding
ENSG00000124767	10142.2	-0.752561	-1.68478	0.214915	-3.50167	0.000462347	0.0112618	13461.8	13222.2	11502.6	8043.01	8771.77	5851.67	GLO1	GLO1	glyoxalase I [Source:HGNC Symbol;Acc:4323]	6	38643701	38670917	-1	protein_coding
ENSG00000145147	1916.92	-1.14277	-2.20805	0.326405	-3.5011	0.000463349	0.0112714	2804.15	2919.49	2192.11	1495.13	1377.04	713.576	SLIT2	SLIT2	slit homolog 2 (Drosophila) [Source:HGNC Symbol;Acc:11086]	4	20254883	20622184	1	protein_coding
ENSG00000087087	5070.27	0.450247	1.36627	0.1287	3.49841	0.000468038	0.0113705	4559.48	4285.3	4011.47	5812.4	6121.9	5631.04	SRRT	SRRT	serrate RNA effector molecule homolog (Arabidopsis) [Source:HGNC Symbol;Acc:24101]	7	100472733	100486285	1	protein_coding
ENSG00000182872	3796.36	0.386127	1.30688	0.110473	3.49523	0.000473661	0.011492	3273.07	3213.98	3386.77	4325.68	4386.85	4191.83	RBM10	RBM10	RNA binding motif protein 10 [Source:HGNC Symbol;Acc:9896]	X	47004268	47046212	1	protein_coding
ENSG00000164237	1239.81	-0.716499	-1.64319	0.205023	-3.49473	0.000474542	0.0114983	1413.06	1348.92	1862.73	911.996	880.072	1022.1	CMBL	CMBL	carboxymethylenebutenolidase homolog (Pseudomonas) [Source:HGNC Symbol;Acc:25090]	5	10275987	10308138	-1	protein_coding
ENSG00000065308	3158.53	-0.526891	-1.44082	0.150802	-3.49393	0.000475967	0.0115178	3983.79	3682.62	3519.97	2869.43	2469.41	2425.99	TRAM2	TRAM2	translocation associated membrane protein 2 [Source:HGNC Symbol;Acc:16855]	6	52362200	52441713	-1	protein_coding
ENSG00000089101	36.733	-1.85108	-3.60771	0.530078	-3.4921	0.000479242	0.0115819	56.5225	51.7192	64.0183	23.1151	16.4048	8.61807	C20orf26	C20orf26	chromosome 20 open reading frame 26 [Source:HGNC Symbol;Acc:15872]	20	20033158	20341346	1	protein_coding
ENSG00000110244	72.6955	-4.02609	-16.292	1.15384	-3.48928	0.000484317	0.0116893	152.82	187.878	70.2136	2.10137	23.1598	0	APOA4	APOA4	apolipoprotein A-IV [Source:HGNC Symbol;Acc:602]	11	116691419	116694022	-1	protein_coding
ENSG00000187772	2878.72	-0.889914	-1.85307	0.255222	-3.48682	0.000488795	0.011782	3836.21	3678.39	3703.77	1648.53	2723.2	1682.25	LIN28B	LIN28B	lin-28 homolog B (C. elegans) [Source:HGNC Symbol;Acc:32207]	6	105404923	105531207	1	protein_coding
ENSG00000165507	1058.75	-1.6002	-3.03186	0.459083	-3.48565	0.000490941	0.0118183	1510.41	1424.92	1841.04	886.78	450.651	238.72	C10orf10	C10orf10	chromosome 10 open reading frame 10 [Source:HGNC Symbol;Acc:23355]	10	45466429	45474258	-1	protein_coding
ENSG00000176148	1306.38	-0.567497	-1.48195	0.16286	-3.48458	0.000492914	0.0118381	1577.4	1486.13	1615.95	1167.31	1062.46	929.027	TCP11L1	TCP11L1	t-complex 11, testis-specific-like 1 [Source:HGNC Symbol;Acc:25655]	11	33060963	33127489	1	protein_coding
ENSG00000165678	10109.3	-0.491727	-1.40613	0.141118	-3.48451	0.000493043	0.0118381	12818.1	11671.6	10957.5	8000.98	9013.02	8194.92	GHITM	GHITM	growth hormone inducible transmembrane protein [Source:HGNC Symbol;Acc:17281]	10	85899196	85913001	1	protein_coding
ENSG00000105664	48.0113	-1.75104	-3.36601	0.502799	-3.48259	0.000496597	0.0119029	94.2042	86.5505	41.3021	22.0644	24.1248	19.8216	COMP	COMP	cartilage oligomeric matrix protein [Source:HGNC Symbol;Acc:2227]	19	18893583	18902123	-1	protein_coding
ENSG00000165443	10700.7	-0.867071	-1.82396	0.24899	-3.48235	0.000497028	0.0119029	16020	15022.8	10425.7	6962.9	9122.06	6650.56	PHYHIPL	PHYHIPL	phytanoyl-CoA 2-hydroxylase interacting protein-like [Source:HGNC Symbol;Acc:29378]	10	60936350	61007534	1	protein_coding
ENSG00000164935	133.551	-3.37383	-10.3663	0.968996	-3.48178	0.000498091	0.011913	284.706	321.925	123.906	52.5343	17.3698	0.861807	DCSTAMP	DCSTAMP	dendrocyte expressed seven transmembrane protein [Source:HGNC Symbol;Acc:18549]	8	105351315	105368917	1	protein_coding
ENSG00000139675	296.903	0.764709	1.69903	0.219665	3.48125	0.000499071	0.011921	236.557	243.819	179.664	371.943	391.786	357.65	HNRNPA1L2	HNRNPA1L2	heterogeneous nuclear ribonucleoprotein A1-like 2 [Source:HGNC Symbol;Acc:27067]	13	53191605	53217919	1	protein_coding
ENSG00000120265	5477.82	-0.390625	-1.31096	0.112233	-3.48048	0.000500507	0.0119399	6321.1	6005.76	6318.19	4661.9	4633.89	4926.09	PCMT1	PCMT1	protein-L-isoaspartate (D-aspartate) O-methyltransferase [Source:HGNC Symbol;Acc:8728]	6	150070579	150132556	1	protein_coding
ENSG00000176155	1243.05	0.80099	1.7423	0.230319	3.47774	0.000505653	0.0120472	860.399	854.95	1004.67	1443.64	1313.35	1981.29	CCDC57	CCDC57	coiled-coil domain containing 57 [Source:HGNC Symbol;Acc:27564]	17	80059336	80170706	-1	protein_coding
ENSG00000213058	29.3543	5.3637	41.1752	1.54358	3.47486	0.000511126	0.0121619	2.09343	1.05549	1.03255	2.10137	8.68492	161.158	RP4-765C7.2			1	178380751	178381107	1	pseudogene
ENSG00000261888	135.933	1.00368	2.0051	0.288909	3.47402	0.000512716	0.0121685	81.6437	79.162	110.483	205.935	158.259	180.118	AC144831.1			17	81061205	81063860	1	lincRNA
ENSG00000198934	407.673	0.66651	1.58723	0.191852	3.47408	0.000512613	0.0121685	354.836	283.928	306.668	474.91	541.36	484.335	MAGEE1	MAGEE1	melanoma antigen family E, 1 [Source:HGNC Symbol;Acc:24934]	X	75648046	75651744	1	protein_coding
ENSG00000253230	13.3062	4.62157	24.6167	1.33118	3.47179	0.000516994	0.0122543	1.04671	0	2.06511	8.40549	18.3348	49.9848	LINC00599	LINC00599	long intergenic non-protein coding RNA 599 [Source:HGNC Symbol;Acc:27231]	8	9757574	9762876	-1	lincRNA
ENSG00000172828	50.3505	-1.68445	-3.21419	0.48541	-3.47017	0.000520128	0.0123128	80.5969	89.7169	59.8881	26.2672	31.8447	13.7889	CES3	CES3	carboxylesterase 3 [Source:HGNC Symbol;Acc:1865]	16	66995140	67009051	1	protein_coding
ENSG00000227811	307.266	-1.18775	-2.27797	0.342444	-3.46844	0.000523491	0.0123608	477.301	512.97	291.18	135.539	225.808	200.801	FAM212B-AS1	FAM212B-AS1	FAM212B antisense RNA 1 [Source:HGNC Symbol;Acc:49446]	1	112282463	112290420	1	antisense
ENSG00000186340	9108.39	-2.20287	-4.60395	0.635058	-3.46877	0.000522847	0.0123608	11920	11762.4	21215.9	4517.95	632.069	4602.05	THBS2	THBS2	thrombospondin 2 [Source:HGNC Symbol;Acc:11786]	6	169615875	169654139	-1	protein_coding
ENSG00000113083	846.086	2.30396	4.93812	0.664553	3.46694	0.000526427	0.0124143	266.912	254.374	333.515	3061.7	773.923	386.089	LOX	LOX	lysyl oxidase [Source:HGNC Symbol;Acc:6664]	5	121398890	121413980	-1	protein_coding
ENSG00000134470	76.2347	2.63295	6.20293	0.759704	3.46576	0.000528742	0.012453	13.6073	16.8879	33.0417	70.396	51.1445	272.331	IL15RA	IL15RA	interleukin 15 receptor, alpha [Source:HGNC Symbol;Acc:5978]	10	5990855	6020150	-1	protein_coding
ENSG00000256043	285.259	1.1901	2.28168	0.343693	3.46267	0.000534844	0.0125497	180.035	181.545	160.046	445.491	240.283	504.157	CTSO	CTSO	cathepsin O [Source:HGNC Symbol;Acc:2542]	4	156845270	156875069	-1	protein_coding
ENSG00000239521	478.31	0.541627	1.45561	0.156395	3.46321	0.000533778	0.0125497	398.798	365.201	404.761	561.067	554.87	585.167	GATS			7	99798276	99869837	-1	pseudogene
ENSG00000130193	1454.47	0.494894	1.40922	0.142923	3.46265	0.000534881	0.0125497	1184.88	1209.6	1227.71	1631.72	1868.22	1604.68	THEM6	THEM6	thioesterase superfamily member 6 [Source:HGNC Symbol;Acc:29656]	8	143808621	143818345	1	protein_coding
ENSG00000145526	69.1892	-2.88187	-7.37105	0.832512	-3.46166	0.000536862	0.0125802	108.858	108.716	147.655	34.6727	13.5099	1.72361	CDH18	CDH18	cadherin 18, type 2 [Source:HGNC Symbol;Acc:1757]	5	19473060	20575982	-1	protein_coding
ENSG00000132692	245.77	1.70815	3.26741	0.493513	3.4612	0.000537777	0.0125858	121.419	105.549	118.744	174.414	310.727	643.77	BCAN	BCAN	brevican [Source:HGNC Symbol;Acc:23059]	1	156611182	156629324	1	protein_coding
ENSG00000213088	69.7424	1.60306	3.03788	0.463235	3.46058	0.000539009	0.0125987	46.0554	31.6648	25.8138	140.792	105.184	68.9445	DARC	DARC	Duffy blood group, atypical chemokine receptor [Source:HGNC Symbol;Acc:4035]	1	159173097	159176290	1	protein_coding
ENSG00000138356	692.935	-1.58352	-2.99701	0.457835	-3.45872	0.000542755	0.0126702	1329.33	1260.26	527.635	359.335	477.671	203.386	AOX1	AOX1	aldehyde oxidase 1 [Source:HGNC Symbol;Acc:553]	2	201450591	201541787	1	protein_coding
ENSG00000126775	1299.61	-0.432937	-1.34998	0.125208	-3.45773	0.000544743	0.0126846	1532.39	1523.08	1423.89	1123.18	1104.91	1090.19	ATG14	ATG14	autophagy related 14 [Source:HGNC Symbol;Acc:19962]	14	55833110	55878576	-1	protein_coding
ENSG00000074800	80170.2	-0.560292	-1.47457	0.162026	-3.45804	0.000544125	0.0126846	93804.4	97157.1	95673.3	66450.7	72599.2	55336.6	ENO1	ENO1	enolase 1, (alpha) [Source:HGNC Symbol;Acc:3350]	1	8921061	8939308	-1	protein_coding
ENSG00000235875	6.8416	6.15699	71.3572	1.78124	3.45657	0.0005471	0.0126916	0	0	0	6.30412	10.6149	24.1306	ARHGEF7-AS2	ARHGEF7-AS2	ARHGEF7 antisense RNA 2 [Source:HGNC Symbol;Acc:40717]	13	111766159	111768025	-1	antisense
ENSG00000215452	22.6138	2.94219	7.68576	0.851038	3.45718	0.000545868	0.0126916	5.23357	4.22197	6.19532	13.6589	35.7047	70.6681	ZNF663P	ZNF663P	zinc finger protein 663, pseudogene [Source:HGNC Symbol;Acc:25342]	20	45042867	45087915	-1	pseudogene
ENSG00000177352	705.983	0.608695	1.52488	0.176089	3.45674	0.000546755	0.0126916	566.272	559.411	552.416	753.342	836.647	967.809	CCDC71	CCDC71	coiled-coil domain containing 71 [Source:HGNC Symbol;Acc:25760]	3	49199968	49203754	-1	protein_coding
ENSG00000253797	1716.61	0.694908	1.61878	0.201107	3.45542	0.000549442	0.01273	1497.85	1395.36	1039.78	2167.57	2163.51	2035.59	UTP14C	UTP14C	UTP14, U3 small nucleolar ribonucleoprotein, homolog C (yeast) [Source:HGNC Symbol;Acc:20321]	13	52598827	52607736	1	protein_coding
ENSG00000267102	17.5023	3.02841	8.15908	0.876919	3.45346	0.000553441	0.0128066	3.14014	4.22197	4.13021	22.0644	15.4399	56.0174	RP11-686D22.7			17	33736621	33737247	-1	pseudogene
ENSG00000174279	10.416	-3.94284	-15.3785	1.14262	-3.4507	0.000559129	0.012906	21.981	25.3318	11.3581	2.10137	0	1.72361	EVX2	EVX2	even-skipped homeobox 2 [Source:HGNC Symbol;Acc:3507]	2	176942200	176948641	-1	protein_coding
ENSG00000261143	39.043	-2.04608	-4.12982	0.592944	-3.45072	0.000559101	0.012906	69.0831	84.4395	35.1068	10.5069	22.1948	12.9271	ADAMTS7P3	ADAMTS7P3	ADAMTS7 pseudogene 3 [Source:HGNC Symbol;Acc:49409]	15	78268384	78285399	1	pseudogene
ENSG00000170647	743.986	-1.42518	-2.68547	0.413172	-3.44935	0.000561939	0.0129531	1103.24	1102.99	1045.98	532.698	498.9	180.118	TMEM133	TMEM133	transmembrane protein 133 [Source:HGNC Symbol;Acc:24033]	11	100862811	100864663	1	protein_coding
ENSG00000086589	2846.3	0.553008	1.46714	0.160336	3.44905	0.000562569	0.0129531	2326.84	2222.87	2372.81	3161.52	3120.78	3872.96	RBM22	RBM22	RNA binding motif protein 22 [Source:HGNC Symbol;Acc:25503]	5	150070356	150080669	-1	protein_coding
ENSG00000260054	1636.15	0.456129	1.37186	0.132272	3.44843	0.000563855	0.0129666	1358.63	1323.59	1456.93	1817.69	1870.15	1989.91	RP11-611L7.1			7	6694495	6696063	1	lincRNA
ENSG00000271927	39.828	1.84325	3.58817	0.534856	3.44625	0.000568427	0.0130555	14.654	13.7214	23.7487	53.585	45.3546	87.9043	CTD-2541M15.4			8	6503576	6506025	1	lincRNA
ENSG00000198917	1670.55	0.468065	1.38325	0.135924	3.44358	0.000574064	0.0131686	1413.06	1317.26	1475.52	1934.31	1844.1	2039.03	C9orf114	C9orf114	chromosome 9 open reading frame 114 [Source:HGNC Symbol;Acc:26933]	9	131581930	131592100	-1	protein_coding
ENSG00000232554	8.3573	-5.58062	-47.8559	1.62088	-3.44296	0.000575377	0.0131824	29.308	11.6104	8.26042	0	0.964991	0	RSU1P2	RSU1P2	Ras suppressor protein 1 pseudogene 2 [Source:HGNC Symbol;Acc:44391]	10	45595614	45611549	-1	pseudogene
ENSG00000197646	66.6642	2.16138	4.47343	0.627919	3.44213	0.000577146	0.0132066	26.1678	15.8324	30.9766	190.174	86.8492	49.9848	PDCD1LG2	PDCD1LG2	programmed cell death 1 ligand 2 [Source:HGNC Symbol;Acc:18731]	9	5510545	5571282	1	protein_coding
ENSG00000242147	84.7989	-1.40003	-2.63906	0.406964	-3.44017	0.000581345	0.0132699	115.138	125.604	128.037	44.1288	66.5844	29.3014	RP13-463N16.6			10	5636954	5638081	-1	lincRNA
ENSG00000188321	1312.37	0.526046	1.43998	0.15291	3.44024	0.000581193	0.0132699	1041.48	1188.49	997.446	1526.65	1487.05	1633.12	ZNF559	ZNF559	zinc finger protein 559 [Source:HGNC Symbol;Acc:28197]	19	9434448	9461838	1	protein_coding
ENSG00000151151	1485.25	-0.667464	-1.58828	0.194101	-3.43875	0.000584397	0.013307	2001.32	1684.57	1782.19	1342.78	987.186	1113.45	IPMK	IPMK	inositol polyphosphate multikinase [Source:HGNC Symbol;Acc:20739]	10	59951278	60027694	-1	protein_coding
ENSG00000178252	6126.81	0.422025	1.33981	0.122726	3.43875	0.000584412	0.013307	5020.04	5087.48	5603.66	6783.23	7141.9	7124.55	WDR6	WDR6	WD repeat domain 6 [Source:HGNC Symbol;Acc:12758]	3	49044495	49053386	1	protein_coding
ENSG00000184307	21.6352	3.8634	14.5546	1.12427	3.43637	0.000589557	0.0133996	4.18685	2.11099	2.06511	17.8617	9.64991	93.9369	ZDHHC23	ZDHHC23	zinc finger, DHHC-type containing 23 [Source:HGNC Symbol;Acc:28654]	3	113666748	113684248	1	protein_coding
ENSG00000000971	307.432	1.5344	2.89669	0.44654	3.43621	0.000589923	0.0133996	172.708	193.155	107.386	733.379	340.642	297.323	CFH	CFH	complement factor H [Source:HGNC Symbol;Acc:4883]	1	196621008	196716634	1	protein_coding
ENSG00000099399	105.006	3.93066	15.2492	1.14428	3.43505	0.000592438	0.013432	17.7941	14.7769	6.19532	490.671	94.5691	6.03265	MAGEB2	MAGEB2	melanoma antigen family B, 2 [Source:HGNC Symbol;Acc:6809]	X	30233677	30238206	1	protein_coding
ENSG00000161381	115.528	3.35827	10.2551	0.977696	3.43489	0.000592803	0.013432	20.9343	18.9989	21.6836	30.4699	52.1095	548.971	PLXDC1	PLXDC1	plexin domain containing 1 [Source:HGNC Symbol;Acc:20945]	17	37219556	37310647	-1	protein_coding
ENSG00000247095	129.531	-1.15658	-2.22929	0.336828	-3.43375	0.000595283	0.0134717	155.96	199.488	180.697	109.271	63.6894	68.0827	MIR210HG	MIR210HG	MIR210 host gene (non-protein coding) [Source:HGNC Symbol;Acc:39524]	11	565660	568457	-1	lincRNA
ENSG00000255414	18.5571	-2.45498	-5.48304	0.715328	-3.43196	0.000599239	0.0135447	47.1021	27.4428	19.6185	5.25343	6.75494	5.17084	LINC01059	LINC01059	long intergenic non-protein coding RNA 1059 [Source:HGNC Symbol;Acc:49074]	11	123325106	123331118	1	lincRNA
ENSG00000245248	62.6694	-1.26274	-2.39952	0.368228	-3.42925	0.00060526	0.0136641	93.1575	86.5505	85.7019	30.4699	48.2496	31.8868	USP2-AS1	USP2-AS1	USP2 antisense RNA 1 (head to head) [Source:HGNC Symbol;Acc:48673]	11	119252488	119397374	1	antisense
ENSG00000259017	214.018	-1.36973	-2.58422	0.399561	-3.42809	0.000607843	0.0137057	249.118	239.597	436.77	144.995	136.064	77.5626	RP11-561B11.6			14	35916209	35916831	-1	lincRNA
ENSG00000131759	5411.77	0.711263	1.63724	0.207546	3.42701	0.000610277	0.0137438	3694.9	3552.79	5064.67	6185.39	7200.76	6772.08	RARA	RARA	retinoic acid receptor, alpha [Source:HGNC Symbol;Acc:9864]	17	38465444	38513094	1	protein_coding
ENSG00000185664	373.074	2.08329	4.23773	0.608178	3.42546	0.000613754	0.0138054	127.699	109.771	189.99	268.976	316.517	1225.49	PMEL	PMEL	premelanosome protein [Source:HGNC Symbol;Acc:10880]	12	56347889	56367101	-1	protein_coding
ENSG00000183077	1181.01	-0.714792	-1.64125	0.208863	-3.42229	0.000620951	0.0139503	1449.7	1379.53	1573.61	887.83	1066.32	729.088	AFMID	AFMID	arylformamidase [Source:HGNC Symbol;Acc:20910]	17	76183398	76203782	1	protein_coding
ENSG00000166923	411.324	-2.97969	-7.88816	0.872078	-3.41677	0.00063369	0.0141848	848.885	782.121	559.644	9.45618	38.5996	229.241	GREM1	GREM1	gremlin 1, DAN family BMP antagonist [Source:HGNC Symbol;Acc:2001]	15	33010175	33026870	1	protein_coding
ENSG00000165105	844.49	-1.73136	-3.3204	0.506659	-3.4172	0.000632684	0.0141848	1512.5	1435.47	945.818	479.113	558.73	135.304	RASEF	RASEF	RAS and EF-hand domain containing [Source:HGNC Symbol;Acc:26464]	9	85594500	85678092	-1	protein_coding
ENSG00000091409	6698.8	-0.77911	-1.71607	0.22801	-3.417	0.000633142	0.0141848	8943.12	8559	7891.8	6132.86	4873.21	3792.81	ITGA6	ITGA6	integrin, alpha 6 [Source:HGNC Symbol;Acc:6142]	2	173292082	173371181	1	protein_coding
ENSG00000221869	748.387	1.97635	3.93495	0.57878	3.41467	0.000638584	0.0142771	124.559	214.265	571.002	1672.69	690.934	1216.87	CEBPD	CEBPD	CCAAT/enhancer binding protein (C/EBP), delta [Source:HGNC Symbol;Acc:1835]	8	48649471	48651648	-1	protein_coding
ENSG00000198829	236.546	3.04072	8.22904	0.890662	3.41401	0.000640152	0.0142949	53.3824	56.9966	43.3672	1060.14	147.644	57.741	SUCNR1	SUCNR1	succinate receptor 1 [Source:HGNC Symbol;Acc:4542]	3	151591431	151602405	1	protein_coding
ENSG00000051382	1895.1	-0.662674	-1.58301	0.194148	-3.41325	0.000641937	0.0143175	2601.08	2507.85	1859.63	1479.37	1453.28	1469.38	PIK3CB	PIK3CB	phosphatidylinositol-4,5-bisphosphate 3-kinase, catalytic subunit beta [Source:HGNC Symbol;Acc:8976]	3	138372860	138553780	-1	protein_coding
ENSG00000124019	189.022	-1.69484	-3.23741	0.497156	-3.40907	0.000651849	0.0145036	323.434	309.26	233.357	132.387	100.359	35.3341	FAM124B	FAM124B	family with sequence similarity 124B [Source:HGNC Symbol;Acc:26224]	2	225243415	225266802	-1	protein_coding
ENSG00000111341	17871.7	1.89081	3.70844	0.554616	3.40923	0.000651463	0.0145036	6088.73	6280.19	10405	47658.1	28298.4	8500	MGP	MGP	matrix Gla protein [Source:HGNC Symbol;Acc:7060]	12	15034115	15038860	-1	protein_coding
ENSG00000256262	13.1536	6.11842	69.4747	1.79586	3.40695	0.000656928	0.0145823	0	1.05549	0	8.40549	4.82496	64.6355	USP30-AS1	USP30-AS1	USP30 antisense RNA 1 [Source:HGNC Symbol;Acc:40909]	12	109490155	109491757	-1	antisense
ENSG00000267080	457.161	0.812782	1.7566	0.23861	3.40632	0.000658439	0.0145823	307.734	378.922	308.733	514.837	519.165	713.576	ASB16-AS1	ASB16-AS1	ASB16 antisense RNA 1 [Source:HGNC Symbol;Acc:25442]	17	42253341	42264085	-1	antisense
ENSG00000130054	915.696	0.737659	1.66747	0.216558	3.40628	0.000658535	0.0145823	792.362	736.734	530.732	1114.78	1140.62	1178.95	FAM155B	FAM155B	family with sequence similarity 155, member B [Source:HGNC Symbol;Acc:30701]	X	68725084	68752351	1	protein_coding
ENSG00000165895	2736.21	-1.55121	-2.93062	0.455337	-3.40672	0.000657493	0.0145823	4195.23	4189.25	3855.55	1934.31	1721.54	521.393	ARHGAP42	ARHGAP42	Rho GTPase activating protein 42 [Source:HGNC Symbol;Acc:26545]	11	100558384	100862668	1	protein_coding
ENSG00000154640	1954.66	-0.771512	-1.70706	0.226539	-3.40565	0.00066007	0.0145988	2457.68	2550.07	2387.26	1579.18	1679.08	1074.67	BTG3	BTG3	BTG family, member 3 [Source:HGNC Symbol;Acc:1132]	21	18965971	18985265	-1	protein_coding
ENSG00000145721	111.318	3.4058	10.5986	1.00061	3.40374	0.000664696	0.0146486	37.6817	14.7769	5.16276	31.5206	101.324	477.441	LIX1	LIX1	Lix1 homolog (chicken) [Source:HGNC Symbol;Acc:18581]	5	96427574	96478576	-1	protein_coding
ENSG00000136169	594.26	0.877482	1.83717	0.257789	3.40388	0.000664359	0.0146486	388.331	444.363	424.379	653.527	647.509	1007.45	SETDB2	SETDB2	SET domain, bifurcated 2 [Source:HGNC Symbol;Acc:20263]	13	50018429	50069138	1	protein_coding
ENSG00000165487	1565.4	0.447202	1.36339	0.13138	3.40387	0.000664388	0.0146486	1357.59	1376.36	1240.1	1872.32	1754.35	1791.7	MICU2	MICU2	mitochondrial calcium uptake 2 [Source:HGNC Symbol;Acc:31830]	13	22066836	22178353	-1	protein_coding
ENSG00000135373	116.947	-2.29039	-4.89188	0.673322	-3.40163	0.000669864	0.0147288	228.184	238.541	115.646	45.1795	64.6544	9.47987	EHF	EHF	ets homologous factor [Source:HGNC Symbol;Acc:3246]	11	34642640	34682604	1	protein_coding
ENSG00000157782	172.816	-1.24519	-2.37051	0.366061	-3.4016	0.000669924	0.0147288	192.595	292.372	244.715	65.1426	111.939	130.133	CABP1	CABP1	calcium binding protein 1 [Source:HGNC Symbol;Acc:1384]	12	121078355	121105127	1	protein_coding
ENSG00000151552	8995.76	-1.01169	-2.01628	0.297474	-3.40094	0.000671543	0.0147469	12022.6	11571.4	12485.6	6917.72	7322.35	3654.92	QDPR	QDPR	quinoid dihydropteridine reductase [Source:HGNC Symbol;Acc:9752]	4	17461884	17513857	-1	protein_coding
ENSG00000087494	188.224	-2.88957	-7.41047	0.850275	-3.39839	0.000677835	0.0148674	296.22	261.762	436.77	93.5111	37.6347	3.44723	PTHLH	PTHLH	parathyroid hormone-like hormone [Source:HGNC Symbol;Acc:9607]	12	28111017	28125638	-1	protein_coding
ENSG00000172340	2128.95	-0.503027	-1.41718	0.148069	-3.39725	0.000680661	0.0149117	2505.83	2365.36	2617.52	1790.37	1902	1592.62	SUCLG2	SUCLG2	succinate-CoA ligase, GDP-forming, beta subunit [Source:HGNC Symbol;Acc:11450]	3	67410884	67705038	-1	protein_coding
ENSG00000135002	8687.74	-0.937186	-1.91479	0.275895	-3.39689	0.000681562	0.0149138	12302	11906	10034.3	8011.49	5567.03	4305.59	RFK	RFK	riboflavin kinase [Source:HGNC Symbol;Acc:30324]	9	79000433	79009433	-1	protein_coding
ENSG00000103145	1618.13	-0.794827	-1.73487	0.234104	-3.39519	0.000685818	0.0149892	1736.5	1829.17	2592.74	1292.34	1217.82	1040.2	HCFC1R1	HCFC1R1	host cell factor C1 regulator 1 (XPO1 dependent) [Source:HGNC Symbol;Acc:21198]	16	3072621	3074287	-1	protein_coding
ENSG00000108094	4946.03	-0.589325	-1.50454	0.173648	-3.3938	0.000689304	0.0150476	6407.98	5734.5	5684.2	4178.58	4327.99	3342.95	CUL2	CUL2	cullin 2 [Source:HGNC Symbol;Acc:2552]	10	35297479	35379570	-1	protein_coding
ENSG00000100867	243.705	-2.1855	-4.54885	0.644415	-3.39145	0.000695232	0.0151592	516.03	518.247	164.176	115.576	120.624	27.5778	DHRS2	DHRS2	dehydrogenase/reductase (SDR family) member 2 [Source:HGNC Symbol;Acc:18349]	14	24099324	24114848	1	protein_coding
ENSG00000086717	453.582	1.03508	2.04923	0.305329	3.39005	0.000698787	0.0152188	327.621	330.369	234.39	646.172	754.623	428.318	PPEF1	PPEF1	protein phosphatase, EF-hand calcium binding domain 1 [Source:HGNC Symbol;Acc:9243]	X	18694029	18846039	1	protein_coding
ENSG00000212916	356.463	0.6258	1.54307	0.184666	3.38883	0.000701926	0.0152692	288.893	279.706	272.594	387.703	473.811	436.074	MAP10	MAP10	microtubule-associated protein 10 [Source:HGNC Symbol;Acc:29265]	1	232940643	232946092	1	protein_coding
ENSG00000186104	752.545	-0.597801	-1.51341	0.176441	-3.38812	0.000703741	0.0152907	958.79	958.388	801.261	655.629	581.89	559.312	CYP2R1	CYP2R1	cytochrome P450, family 2, subfamily R, polypeptide 1 [Source:HGNC Symbol;Acc:20580]	11	14899553	14913798	-1	protein_coding
ENSG00000250337	13.4092	-4.03507	-16.3937	1.19174	-3.38588	0.000709516	0.0153981	9.42042	20.0544	46.4649	0	1.92998	2.58542	LINC01021	LINC01021	long intergenic non-protein coding RNA 1021 [Source:HGNC Symbol;Acc:48995]	5	27472399	27496508	1	lincRNA
ENSG00000100105	3415.67	0.462993	1.3784	0.13681	3.3842	0.00071386	0.0154742	2954.87	2640.84	3021.25	3755.15	3959.36	4162.53	PATZ1	PATZ1	POZ (BTB) and AT hook containing zinc finger 1 [Source:HGNC Symbol;Acc:13071]	22	31721790	31742218	-1	protein_coding
ENSG00000163281	1222.98	-0.702525	-1.62735	0.207626	-3.38362	0.000715381	0.0154891	1686.26	1575.85	1282.43	1037.03	966.921	789.415	GNPDA2	GNPDA2	glucosamine-6-phosphate deaminase 2 [Source:HGNC Symbol;Acc:21526]	4	44684217	44728612	-1	protein_coding
ENSG00000100906	1678.72	0.905243	1.87286	0.267662	3.38204	0.000719505	0.0155601	1027.87	994.275	1483.78	2519.55	1690.66	2356.18	NFKBIA	NFKBIA	nuclear factor of kappa light polypeptide gene enhancer in B-cells inhibitor, alpha [Source:HGNC Symbol;Acc:7797]	14	35870717	35873955	-1	protein_coding
ENSG00000083642	2250.8	0.630882	1.54851	0.186596	3.381	0.000722233	0.0156009	1998.18	1854.5	1446.61	2626.72	2743.47	2835.34	PDS5B	PDS5B	PDS5, regulator of cohesion maintenance, homolog B (S. cerevisiae) [Source:HGNC Symbol;Acc:20418]	13	33160564	33352157	1	protein_coding
ENSG00000198948	117.731	-1.03994	-2.05614	0.30762	-3.38059	0.00072331	0.015606	161.194	169.934	144.557	60.9398	72.3743	97.3841	MFAP3L	MFAP3L	microfibrillar-associated protein 3-like [Source:HGNC Symbol;Acc:29083]	4	170907748	170954182	-1	protein_coding
ENSG00000115137	496.318	-0.56917	-1.48367	0.168478	-3.37832	0.000729315	0.0157017	642.682	583.688	552.416	397.16	423.631	378.333	DNAJC27	DNAJC27	DnaJ (Hsp40) homolog, subfamily C, member 27 [Source:HGNC Symbol;Acc:30290]	2	25166505	25194963	-1	protein_coding
ENSG00000065485	1892.71	-0.764301	-1.69855	0.22624	-3.37827	0.000729443	0.0157017	2200.19	2239.76	2707.35	1730.48	1321.07	1157.41	PDIA5	PDIA5	protein disulfide isomerase family A, member 5 [Source:HGNC Symbol;Acc:24811]	3	122785909	122944074	1	protein_coding
ENSG00000183690	278.591	-1.25819	-2.39196	0.3726	-3.37679	0.000733366	0.0157678	426.012	408.476	343.84	193.326	209.403	90.4897	EFHC2	EFHC2	EF-hand domain (C-terminal) containing 2 [Source:HGNC Symbol;Acc:26233]	X	44007128	44202918	-1	protein_coding
ENSG00000225746	106.824	-1.66916	-3.1803	0.494553	-3.37509	0.000737917	0.0158472	169.568	229.042	88.7995	59.8891	61.7594	31.8868	AL132709.5			14	101403738	101426536	1	lincRNA
ENSG00000229855	411.703	-0.831497	-1.77953	0.24684	-3.36857	0.000755603	0.0162082	511.843	538.302	530.732	357.234	309.762	222.346	CTC-546K23.1			5	120535399	120693093	1	lincRNA
ENSG00000185519	182.076	-0.813744	-1.75777	0.241735	-3.36627	0.000761925	0.0163249	255.398	191.044	249.878	132.387	129.309	134.442	FAM131C	FAM131C	family with sequence similarity 131, member C [Source:HGNC Symbol;Acc:26717]	1	16384264	16400127	-1	protein_coding
ENSG00000158258	1311.99	-2.10607	-4.30516	0.625767	-3.36558	0.000763838	0.016347	3099.32	2680.95	608.174	257.418	400.471	825.611	CLSTN2	CLSTN2	calsyntenin 2 [Source:HGNC Symbol;Acc:17448]	3	139654027	140296239	1	protein_coding
ENSG00000049323	1984.15	-1.33693	-2.52613	0.397319	-3.36488	0.000765764	0.0163693	1980.38	1840.78	4707.41	1232.46	1117.46	1026.41	LTBP1	LTBP1	latent transforming growth factor beta binding protein 1 [Source:HGNC Symbol;Acc:6714]	2	33172039	33624576	1	protein_coding
ENSG00000187231	1020.87	0.859737	1.81471	0.25558	3.36387	0.000768578	0.0164105	593.487	658.628	924.135	1244.01	1157.99	1546.94	SESTD1	SESTD1	SEC14 and spectrin domains 1 [Source:HGNC Symbol;Acc:18379]	2	179966419	180129517	-1	protein_coding
ENSG00000253236	132.661	-1.32037	-2.4973	0.392598	-3.36315	0.000770577	0.0164342	191.549	213.21	163.143	110.322	69.4794	48.2612	CTD-2313P7.1			5	163875428	163894408	-1	lincRNA
ENSG00000119242	2366.33	0.465178	1.38049	0.13833	3.3628	0.000771552	0.0164361	1950.03	1884.06	2130.16	2849.46	2560.12	2824.14	CCDC92	CCDC92	coiled-coil domain containing 92 [Source:HGNC Symbol;Acc:29563]	12	124403207	124457378	-1	protein_coding
ENSG00000187689	7.3188	-5.38501	-41.7879	1.60158	-3.36232	0.000772918	0.0164463	19.8876	15.8324	7.22787	0	0.964991	0	AMTN	AMTN	amelotin [Source:HGNC Symbol;Acc:33188]	4	71384257	71398459	1	protein_coding
ENSG00000174500	53.0954	4.49524	22.5528	1.33881	3.35764	0.0007861	0.0165845	4.18685	2.11099	7.22787	22.0644	2.89497	280.087	GCSAM	GCSAM	germinal center-associated, signaling and motility [Source:HGNC Symbol;Acc:20253]	3	111839688	111852152	-1	protein_coding
ENSG00000166707	246.007	0.676991	1.5988	0.201513	3.35954	0.000780718	0.0165845	178.988	180.489	208.576	297.344	286.602	324.039	ZCCHC18	ZCCHC18	zinc finger, CCHC domain containing 18 [Source:HGNC Symbol;Acc:32459]	X	103356822	103360533	1	protein_coding
ENSG00000177335	368.658	1.3705	2.5856	0.408193	3.35747	0.000786583	0.0165845	238.651	255.429	122.874	395.058	760.413	439.521	C8orf31	C8orf31	chromosome 8 open reading frame 31 [Source:HGNC Symbol;Acc:26731]	8	144120626	144141359	1	protein_coding
ENSG00000215105	533.833	0.747957	1.67941	0.222701	3.35856	0.000783484	0.0165845	454.274	426.419	314.929	614.652	677.424	715.299	TTC3P1	TTC3P1	tetratricopeptide repeat domain 3 pseudogene 1 [Source:HGNC Symbol;Acc:23318]	X	74960541	74966749	-1	pseudogene
ENSG00000095637	1518.38	-1.40794	-2.65359	0.419286	-3.35796	0.000785201	0.0165845	2254.62	2143.71	2217.92	1094.82	1044.12	355.064	SORBS1	SORBS1	sorbin and SH3 domain containing 1 [Source:HGNC Symbol;Acc:14565]	10	97071528	97321171	-1	protein_coding
ENSG00000006194	2461.3	0.393725	1.31378	0.117251	3.35798	0.000785153	0.0165845	2155.18	2153.21	2074.4	2675.05	2873.74	2836.21	ZNF263	ZNF263	zinc finger protein 263 [Source:HGNC Symbol;Acc:13056]	16	3313743	3351401	1	protein_coding
ENSG00000148450	2481.23	-0.69582	-1.61981	0.207137	-3.35923	0.000781605	0.0165845	2875.32	3498.96	2830.23	1836.6	2240.71	1605.55	MSRB2	MSRB2	methionine sulfoxide reductase B2 [Source:HGNC Symbol;Acc:17061]	10	23384435	23410942	1	protein_coding
ENSG00000177189	5333.53	-0.501274	-1.41546	0.149257	-3.35846	0.000783782	0.0165845	6137.93	5918.15	6696.11	4892	4110.86	4246.12	RPS6KA3	RPS6KA3	ribosomal protein S6 kinase, 90kDa, polypeptide 3 [Source:HGNC Symbol;Acc:10432]	X	20168029	20285523	-1	protein_coding
ENSG00000236155	13.4935	-2.86287	-7.27461	0.85321	-3.35541	0.000792469	0.0166707	26.1678	20.0544	24.7813	6.30412	1.92998	1.72361	RP11-231P20.2			1	26536232	26556331	1	pseudogene
ENSG00000171914	1744.37	0.615952	1.53257	0.183568	3.35544	0.000792379	0.0166707	1324.09	1241.26	1567.42	1871.27	2318.87	2143.31	TLN2	TLN2	talin 2 [Source:HGNC Symbol;Acc:15447]	15	62682725	63136830	1	protein_coding
ENSG00000115204	2296.42	-0.413583	-1.33199	0.123368	-3.35243	0.000801061	0.0168323	2695.29	2672.51	2501.88	2051.99	1960.86	1895.97	MPV17	MPV17	MpV17 mitochondrial inner membrane protein [Source:HGNC Symbol;Acc:7224]	2	27532360	27548547	-1	protein_coding
ENSG00000078304	11722.1	-0.535791	-1.44974	0.159976	-3.3492	0.00081044	0.01701	13317.3	12375.7	15929.2	9386.84	9848.7	9474.7	PPP2R5C	PPP2R5C	protein phosphatase 2, regulatory subunit B', gamma [Source:HGNC Symbol;Acc:9311]	14	102228135	102394326	1	protein_coding
ENSG00000253250	579.896	-0.649436	-1.56855	0.193935	-3.34872	0.000811852	0.0170204	700.251	666.016	757.894	509.583	461.266	384.366	C8orf88	C8orf88	chromosome 8 open reading frame 88 [Source:HGNC Symbol;Acc:44672]	8	91970865	91997485	-1	protein_coding
ENSG00000005810	4365.08	0.952076	1.93465	0.284394	3.34773	0.000814756	0.017062	3094.09	3135.87	2694.96	4685.01	4504.58	8075.99	MYCBP2	MYCBP2	MYC binding protein 2, E3 ubiquitin protein ligase [Source:HGNC Symbol;Acc:23386]	13	77618792	77901185	-1	protein_coding
ENSG00000159208	66.3896	-1.45875	-2.7487	0.436332	-3.34321	0.000828159	0.017323	110.952	119.271	61.9532	28.3685	42.4596	35.3341	C1orf51	C1orf51	chromosome 1 open reading frame 51 [Source:HGNC Symbol;Acc:25200]	1	150254953	150259505	1	protein_coding
ENSG00000197343	4506.34	0.408518	1.32732	0.122314	3.33992	0.000838012	0.0175093	3993.21	3992.93	3631.49	5303.87	4962.95	5153.6	ZNF655	ZNF655	zinc finger protein 655 [Source:HGNC Symbol;Acc:30899]	7	99156029	99174076	1	protein_coding
ENSG00000147571	1062.79	-4.07923	-16.9032	1.22171	-3.33895	0.000840956	0.0175511	2883.7	2943.77	193.087	51.4837	262.478	42.2285	CRH	CRH	corticotropin releasing hormone [Source:HGNC Symbol;Acc:2355]	8	67088620	67090960	-1	protein_coding
ENSG00000168528	639.969	-0.607939	-1.52408	0.182134	-3.33787	0.000844232	0.0175996	812.25	752.567	753.764	544.256	432.316	544.662	SERINC2	SERINC2	serine incorporator 2 [Source:HGNC Symbol;Acc:23231]	1	31882412	31907525	1	protein_coding
ENSG00000100526	1462.59	-0.565227	-1.47962	0.169365	-3.33733	0.000845877	0.017614	1853.73	1695.12	1687.19	1197.78	1315.28	1026.41	CDKN3	CDKN3	cyclin-dependent kinase inhibitor 3 [Source:HGNC Symbol;Acc:1791]	14	54863567	54886936	1	protein_coding
ENSG00000181191	2212.57	0.481527	1.39622	0.144325	3.3364	0.000848712	0.0176532	1932.23	1841.84	1765.67	2764.36	2631.53	2339.8	PJA1	PJA1	praja ring finger 1, E3 ubiquitin protein ligase [Source:HGNC Symbol;Acc:16648]	X	68380694	68385636	-1	protein_coding
ENSG00000259663	514.229	-0.73534	-1.66479	0.220736	-3.33131	0.000864382	0.017959	700.251	683.96	543.123	382.45	442.931	332.657	CTD-2314G24.2			5	50668570	50679166	-1	antisense
ENSG00000131711	32805.2	-0.641474	-1.55992	0.192598	-3.33064	0.000866459	0.0179819	42567.7	40377.9	36995.3	30915.4	22387.8	23586.8	MAP1B	MAP1B	microtubule-associated protein 1B [Source:HGNC Symbol;Acc:6836]	5	71403061	71505395	1	protein_coding
ENSG00000174521	802.882	1.0477	2.06723	0.314724	3.32894	0.000871778	0.0180721	459.507	715.624	395.468	971.885	1358.71	916.1	TTC9B	TTC9B	tetratricopeptide repeat domain 9B [Source:HGNC Symbol;Acc:26395]	19	40721965	40724306	-1	protein_coding
ENSG00000183605	1661.07	-0.74272	-1.67333	0.223252	-3.32682	0.000878424	0.0181895	2054.7	2276.7	1907.13	1014.96	1539.16	1173.78	SFXN4	SFXN4	sideroflexin 4 [Source:HGNC Symbol;Acc:16088]	10	120900279	120925179	-1	protein_coding
ENSG00000110080	1394.02	-0.800865	-1.74215	0.240795	-3.32593	0.000881244	0.0182275	1637.06	1539.96	2136.35	1238.76	947.621	864.392	ST3GAL4	ST3GAL4	ST3 beta-galactoside alpha-2,3-sialyltransferase 4 [Source:HGNC Symbol;Acc:10864]	11	126225535	126310239	1	protein_coding
ENSG00000139055	38.9492	3.70187	13.0129	1.11348	3.3246	0.00088544	0.0182928	4.18685	5.27747	7.22787	22.0644	9.64991	185.288	ERP27	ERP27	endoplasmic reticulum protein 27 [Source:HGNC Symbol;Acc:26495]	12	15066969	15092016	-1	protein_coding
ENSG00000149929	1458.31	0.436163	1.353	0.131204	3.32431	0.000886376	0.0182928	1287.46	1165.26	1265.91	1626.46	1738.91	1665.87	HIRIP3	HIRIP3	HIRA interacting protein 3 [Source:HGNC Symbol;Acc:4917]	16	30003645	30007757	-1	protein_coding
ENSG00000248810	24.4986	6.10914	69.0295	1.83802	3.32376	0.000888125	0.0183084	0	2.11099	0	8.40549	2.89497	133.58	RP11-362F19.1			4	142240604	142253772	-1	lincRNA
ENSG00000138180	3283.92	-0.699465	-1.6239	0.210477	-3.32324	0.000889776	0.0183221	4444.35	4190.31	3559.21	2583.64	2900.76	2025.25	CEP55	CEP55	centrosomal protein 55kDa [Source:HGNC Symbol;Acc:1161]	10	95256389	95288849	1	protein_coding
ENSG00000141252	2731.43	-0.550737	-1.46483	0.165743	-3.32284	0.000891047	0.0183278	3255.28	3154.87	3329.98	2161.26	1948.32	2538.88	VPS53	VPS53	vacuolar protein sorting 53 homolog (S. cerevisiae) [Source:HGNC Symbol;Acc:25608]	17	411908	624957	-1	protein_coding
ENSG00000250957	20.2873	-2.23454	-4.70612	0.672872	-3.32089	0.000897298	0.0184144	45.0087	23.2209	32.0091	9.45618	7.71993	4.30903	RP11-248N22.1			4	175056206	175075788	-1	lincRNA
ENSG00000196381	327.609	0.941172	1.92009	0.283434	3.3206	0.000898237	0.0184144	237.604	276.539	159.013	477.012	388.891	426.594	ZNF781	ZNF781	zinc finger protein 781 [Source:HGNC Symbol;Acc:26745]	19	38158652	38183223	-1	protein_coding
ENSG00000237440	734.349	0.589619	1.50485	0.177547	3.32091	0.00089724	0.0184144	618.608	609.02	531.765	780.66	912.882	953.158	ZNF737	ZNF737	zinc finger protein 737 [Source:HGNC Symbol;Acc:32468]	19	20718631	20748615	-1	protein_coding
ENSG00000197498	1700.82	-0.444403	-1.36075	0.133863	-3.31984	0.000900698	0.0184444	2067.26	1915.72	1898.86	1464.66	1505.39	1353.04	RPF2	RPF2	ribosome production factor 2 homolog (S. cerevisiae) [Source:HGNC Symbol;Acc:20870]	6	111303218	111349466	1	protein_coding
ENSG00000260966	231.568	1.06237	2.08837	0.320148	3.31838	0.000905408	0.0185203	152.82	134.048	163.143	312.054	217.123	410.22	RP11-690D19.3			11	102921416	102926528	-1	sense_overlapping
ENSG00000120306	1580.67	-0.78075	-1.71802	0.235329	-3.3177	0.000907621	0.0185451	2048.42	1815.45	2130.16	1395.31	1221.68	873.01	CYSTM1	CYSTM1	cysteine-rich transmembrane module containing 1 [Source:HGNC Symbol;Acc:30239]	5	139554227	139661637	1	protein_coding
ENSG00000153714	364.048	-1.84063	-3.58166	0.555303	-3.31464	0.00091762	0.0187287	457.414	441.196	808.489	266.874	153.434	56.8792	LURAP1L	LURAP1L	leucine rich adaptor protein 1-like [Source:HGNC Symbol;Acc:31452]	9	12775020	12822130	1	protein_coding
ENSG00000224870	1324.29	0.499992	1.41421	0.150923	3.31289	0.000923366	0.0188253	1196.39	1072.38	1022.23	1611.75	1595.13	1447.84	RP4-758J18.2		HCG20425, isoform CRA_a; Uncharacterized protein; cDNA FLJ53815 [Source:UniProtKB/TrEMBL;Acc:B4DNA4]	1	1334902	1337426	1	protein_coding
ENSG00000181982	60.275	1.90561	3.74667	0.575587	3.31072	0.000930571	0.0189513	21.981	28.4983	25.8138	61.9905	57.8995	165.467	CCDC149	CCDC149	coiled-coil domain containing 149 [Source:HGNC Symbol;Acc:25405]	4	24807739	24981826	-1	protein_coding
ENSG00000113504	889.646	1.39445	2.62889	0.421297	3.3099	0.000933282	0.0189648	338.088	391.588	741.373	902.54	1076.93	1887.36	SLC12A7	SLC12A7	solute carrier family 12 (potassium/chloride transporter), member 7 [Source:HGNC Symbol;Acc:10915]	5	1050499	1112150	-1	protein_coding
ENSG00000172732	1975.57	0.565237	1.47963	0.170758	3.31017	0.000932395	0.0189648	1447.6	1493.52	1838.98	2503.79	2259.04	2310.5	MUS81	MUS81	MUS81 structure-specific endonuclease subunit [Source:HGNC Symbol;Acc:29814]	11	65624597	65635124	1	protein_coding
ENSG00000100342	566.458	4.0128	16.1425	1.21324	3.3075	0.000941316	0.0191071	29.308	29.5538	139.395	462.302	179.488	2558.7	APOL1	APOL1	apolipoprotein L, 1 [Source:HGNC Symbol;Acc:618]	22	36649056	36663576	1	protein_coding
ENSG00000122592	32.5909	2.44647	5.45081	0.740145	3.3054	0.000948422	0.0192092	10.4671	13.7214	6.19532	31.5206	32.8097	100.831	HOXA7	HOXA7	homeobox A7 [Source:HGNC Symbol;Acc:5108]	7	27193335	27197555	-1	protein_coding
ENSG00000144228	1207.86	-0.70865	-1.63427	0.214381	-3.30557	0.000947849	0.0192092	1505.17	1554.74	1436.28	998.152	708.303	1044.51	SPOPL	SPOPL	speckle-type POZ protein-like [Source:HGNC Symbol;Acc:27934]	2	139259371	139331117	1	protein_coding
ENSG00000233452	540.096	-1.78038	-3.43517	0.538714	-3.30487	0.000950192	0.019224	747.353	785.287	976.795	421.325	229.668	80.148	STXBP5-AS1	STXBP5-AS1	STXBP5 antisense RNA 1 [Source:HGNC Symbol;Acc:44183]	6	147163037	147525750	-1	antisense
ENSG00000169410	4723.03	0.47587	1.39076	0.144009	3.30445	0.000951638	0.0192322	4036.13	3940.16	3877.24	4910.91	6001.28	5572.44	PTPN9	PTPN9	protein tyrosine phosphatase, non-receptor type 9 [Source:HGNC Symbol;Acc:9661]	15	75759462	75871630	-1	protein_coding
ENSG00000228798	69.099	1.11991	2.17333	0.339077	3.30282	0.000957181	0.0193232	47.1021	48.5527	35.1068	86.1563	91.6742	106.002	AP000473.5			21	18003146	18013002	1	lincRNA
ENSG00000106852	78.2107	-1.33558	-2.52377	0.404688	-3.30028	0.000965894	0.0194778	125.606	138.27	72.2787	38.8754	51.1445	43.0903	LHX6	LHX6	LIM homeobox 6 [Source:HGNC Symbol;Acc:21735]	9	124964856	124991905	-1	protein_coding
ENSG00000102780	1143.53	0.760999	1.69466	0.230852	3.29648	0.000979058	0.0197003	796.549	832.784	916.907	1588.64	1083.69	1642.6	DGKH	DGKH	diacylglycerol kinase, eta [Source:HGNC Symbol;Acc:2854]	13	42614176	42830714	1	protein_coding
ENSG00000234616	2131.97	0.777812	1.71453	0.235942	3.29662	0.000978571	0.0197003	1582.63	1396.42	1733.66	2088.77	2674.96	3315.37	JRK	JRK	jerky homolog (mouse) [Source:HGNC Symbol;Acc:6199]	8	143738874	143763386	-1	processed_transcript
ENSG00000188672	52.3834	-1.61321	-3.05932	0.489486	-3.29572	0.000981692	0.0197319	87.9239	98.1609	50.5951	30.4699	29.9147	17.2361	RHCE	RHCE	Rh blood group, CcEe antigens [Source:HGNC Symbol;Acc:10008]	1	25688740	25756683	-1	protein_coding
ENSG00000156017	1207.39	-0.660564	-1.5807	0.20045	-3.2954	0.000982812	0.019733	1582.63	1470.3	1383.62	1104.27	924.461	779.073	C9orf41	C9orf41	chromosome 9 open reading frame 41 [Source:HGNC Symbol;Acc:23435]	9	77595936	77643339	-1	protein_coding
ENSG00000123342	29.4964	2.59468	6.04055	0.787487	3.29489	0.000984612	0.0197477	15.7007	5.27747	4.13021	83.0043	39.5646	29.3014	MMP19	MMP19	matrix metallopeptidase 19 [Source:HGNC Symbol;Acc:7165]	12	56229217	56236750	-1	protein_coding
ENSG00000163399	56193.7	-0.573377	-1.488	0.174066	-3.29401	0.000987674	0.0197877	64572.8	63144.9	73928.7	52258	41947.2	41310.7	ATP1A1	ATP1A1	ATPase, Na+/K+ transporting, alpha 1 polypeptide [Source:HGNC Symbol;Acc:799]	1	116915290	116952883	1	protein_coding
ENSG00000112658	2375.67	0.455865	1.3716	0.138407	3.29364	0.000988977	0.0197924	1957.35	1860.83	2192.11	2735.99	2691.36	2816.38	SRF	SRF	serum response factor (c-fos serum response element-binding transcription factor) [Source:HGNC Symbol;Acc:11291]	6	43139037	43149243	1	protein_coding
ENSG00000028310	1687.6	0.457295	1.37297	0.138979	3.2904	0.00100047	0.0200007	1416.2	1336.25	1514.76	1939.57	1855.68	2063.16	BRD9	BRD9	bromodomain containing 9 [Source:HGNC Symbol;Acc:25818]	5	850406	892939	-1	protein_coding
ENSG00000223403	263.953	-1.6857	-3.21696	0.512402	-3.2898	0.0010026	0.0200135	368.443	521.414	318.026	135.539	192.033	48.2612	MEG9	MEG9	maternally expressed 9 (non-protein coding) [Source:HGNC Symbol;Acc:43874]	14	101536248	101539274	1	lincRNA
ENSG00000249992	275.581	-2.49417	-5.63405	0.758197	-3.28961	0.00100327	0.0200135	192.595	156.213	1055.27	134.488	51.1445	63.7737	TMEM158	TMEM158	transmembrane protein 158 (gene/pseudogene) [Source:HGNC Symbol;Acc:30293]	3	45265958	45267770	-1	protein_coding
ENSG00000112096	7962.94	1.49695	2.82244	0.455146	3.28894	0.00100567	0.0200398	3894.82	3624.56	4980	9295.43	5651.95	20330.9	SOD2	SOD2	superoxide dismutase 2, mitochondrial [Source:HGNC Symbol;Acc:11180]	6	160090089	160183561	-1	protein_coding
ENSG00000267424	38.4302	-1.40368	-2.64575	0.426963	-3.28759	0.0010105	0.0201143	50.2422	62.2741	54.7253	21.0137	25.0898	17.2361	CTD-2265O21.3			19	12936525	12943797	1	antisense
ENSG00000162779	72.0954	-2.36134	-5.13847	0.718377	-3.28705	0.00101243	0.0201312	128.746	125.604	107.386	50.433	13.5099	6.89445	AXDND1	AXDND1	axonemal dynein light chain domain containing 1 [Source:HGNC Symbol;Acc:26564]	1	179334855	179523870	1	protein_coding
ENSG00000116183	135.81	-2.20677	-4.61639	0.671485	-3.28639	0.00101479	0.0201373	216.67	210.043	242.65	102.967	27.0198	15.5125	PAPPA2	PAPPA2	pappalysin 2 [Source:HGNC Symbol;Acc:14615]	1	176432307	176814735	1	protein_coding
ENSG00000132437	18638.8	-1.18619	-2.27552	0.360944	-3.28636	0.00101492	0.0201373	27374.7	26946.7	23368.7	13648.4	14655.3	5838.74	DDC	DDC	dopa decarboxylase (aromatic L-amino acid decarboxylase) [Source:HGNC Symbol;Acc:2719]	7	50526134	50633154	-1	protein_coding
ENSG00000120658	597.819	0.622317	1.53935	0.189383	3.28603	0.00101612	0.0201395	434.386	506.637	471.877	660.882	683.214	829.92	ENOX1	ENOX1	ecto-NOX disulfide-thiol exchanger 1 [Source:HGNC Symbol;Acc:25474]	13	43787654	44361044	-1	protein_coding
ENSG00000107537	1436.09	-0.493095	-1.40746	0.150118	-3.28472	0.00102083	0.0202112	1591	1647.63	1798.71	1149.45	1300.81	1128.97	PHYH	PHYH	phytanoyl-CoA 2-hydroxylase [Source:HGNC Symbol;Acc:8940]	10	13319796	13344412	-1	protein_coding
ENSG00000204539	9.23551	-4.77942	-27.4631	1.45654	-3.28135	0.00103313	0.0204329	32.4481	13.7214	7.22787	1.05069	0.964991	0	CDSN	CDSN	corneodesmosin [Source:HGNC Symbol;Acc:1802]	6	31082867	31088223	-1	protein_coding
ENSG00000141084	1662.99	0.411773	1.33032	0.125597	3.27853	0.00104351	0.0206163	1462.26	1373.2	1446.61	1837.65	1869.19	1989.05	RANBP10	RANBP10	RAN binding protein 10 [Source:HGNC Symbol;Acc:29285]	16	67757005	67840555	-1	protein_coding
ENSG00000123570	341.459	0.830832	1.77871	0.25345	3.27809	0.00104513	0.0206262	253.305	210.043	273.627	517.989	443.896	349.893	RAB9B	RAB9B	RAB9B, member RAS oncogene family [Source:HGNC Symbol;Acc:14090]	X	103077252	103087158	-1	protein_coding
ENSG00000149269	6473.82	-0.791305	-1.73064	0.241476	-3.27696	0.00104933	0.0206871	8348.59	8801.76	7468.46	3873.88	4158.15	6192.08	PAK1	PAK1	p21 protein (Cdc42/Rac)-activated kinase 1 [Source:HGNC Symbol;Acc:8590]	11	77032752	77185680	-1	protein_coding
ENSG00000160862	312.919	-1.87282	-3.66247	0.571659	-3.27611	0.00105247	0.0207087	541.151	563.633	369.654	205.935	159.224	37.9195	AZGP1	AZGP1	alpha-2-glycoprotein 1, zinc-binding [Source:HGNC Symbol;Acc:910]	7	99564343	99573780	-1	protein_coding
ENSG00000112759	2448.16	-0.503338	-1.41749	0.153655	-3.27576	0.00105378	0.0207087	2922.42	2954.33	2736.27	1843.96	2269.66	1962.33	SLC29A1	SLC29A1	solute carrier family 29 (equilibrative nucleoside transporter), member 1 [Source:HGNC Symbol;Acc:11003]	6	44187242	44201888	1	protein_coding
ENSG00000129691	2553.75	0.438581	1.35527	0.133879	3.27594	0.00105311	0.0207087	2323.7	2131.04	2050.65	3017.57	3018.49	2781.05	ASH2L	ASH2L	ash2 (absent, small, or homeotic)-like (Drosophila) [Source:HGNC Symbol;Acc:744]	8	37962760	38001594	1	protein_coding
ENSG00000070182	346.396	-1.23102	-2.34732	0.375907	-3.27479	0.00105739	0.0207577	549.525	603.742	304.603	150.248	198.788	271.469	SPTB	SPTB	spectrin, beta, erythrocytic [Source:HGNC Symbol;Acc:11274]	14	65213002	65346601	-1	protein_coding
ENSG00000136231	7058.09	-0.882746	-1.84388	0.26962	-3.27404	0.00106021	0.0207909	9563.82	8829.2	9063.75	5995.22	5610.46	3286.07	IGF2BP3	IGF2BP3	insulin-like growth factor 2 mRNA binding protein 3 [Source:HGNC Symbol;Acc:28868]	7	23349828	23510086	-1	protein_coding
ENSG00000155657	51.6965	5.00904	32.2012	1.53007	3.27374	0.00106135	0.0207913	3.14014	0	6.19532	17.8617	2.89497	280.087	TTN	TTN	titin [Source:HGNC Symbol;Acc:12403]	2	179390716	179695529	-1	protein_coding
ENSG00000162692	21.4567	4.05475	16.6189	1.23877	3.27321	0.00106334	0.0208083	3.14014	1.05549	3.09766	49.3823	69.4794	2.58542	VCAM1	VCAM1	vascular cell adhesion molecule 1 [Source:HGNC Symbol;Acc:12663]	1	101185298	101204601	1	protein_coding
ENSG00000169247	205.903	-1.97825	-3.94015	0.604797	-3.27093	0.00107194	0.0209543	319.248	317.703	347.97	144.995	83.9542	21.5452	SH3TC2	SH3TC2	SH3 domain and tetratricopeptide repeats 2 [Source:HGNC Symbol;Acc:29427]	5	148303202	148442726	-1	protein_coding
ENSG00000170345	571.663	1.16146	2.23684	0.355165	3.27021	0.00107467	0.0209855	408.218	335.647	315.961	777.508	475.741	1116.9	FOS	FOS	FBJ murine osteosarcoma viral oncogene homolog [Source:HGNC Symbol;Acc:3796]	14	75745477	75748933	1	protein_coding
ENSG00000164692	18.5982	2.85561	7.23808	0.873443	3.26937	0.00107789	0.0210262	5.23357	1.05549	7.22787	46.2302	17.3698	34.4723	COL1A2	COL1A2	collagen, type I, alpha 2 [Source:HGNC Symbol;Acc:2198]	7	94023873	94060544	1	protein_coding
ENSG00000167646	39.181	-2.35054	-5.10014	0.71917	-3.2684	0.00108157	0.0210453	73.2699	54.8857	68.1485	17.8617	18.3348	2.58542	DNAAF3	DNAAF3	dynein, axonemal, assembly factor 3 [Source:HGNC Symbol;Acc:30492]	19	55670031	55678090	-1	protein_coding
ENSG00000185730	388.334	0.729449	1.65801	0.223191	3.26828	0.00108204	0.0210453	255.398	265.984	355.198	491.721	450.651	511.051	ZNF696	ZNF696	zinc finger protein 696 [Source:HGNC Symbol;Acc:25872]	8	144371846	144380231	1	protein_coding
ENSG00000105379	1012.71	-0.635488	-1.55346	0.194445	-3.26822	0.00108228	0.0210453	1382.71	1267.65	1045.98	838.448	835.682	705.82	ETFB	ETFB	electron-transfer-flavoprotein, beta polypeptide [Source:HGNC Symbol;Acc:3482]	19	51848423	51869672	-1	protein_coding
ENSG00000166012	5254.59	-0.465191	-1.3805	0.142354	-3.26784	0.00108372	0.0210513	5901.37	6598.94	5783.33	4522.16	4064.54	4657.2	TAF1D	TAF1D	TATA box binding protein (TBP)-associated factor, RNA polymerase I, D, 41kDa [Source:HGNC Symbol;Acc:28759]	11	93463114	93517557	-1	protein_coding
ENSG00000273492	25.3686	-1.6245	-3.08336	0.497501	-3.26533	0.00109338	0.0212167	40.8218	34.8313	39.237	12.6082	13.5099	11.2035	AP000230.1			21	27543189	27589700	1	lincRNA
ENSG00000164330	1879	-0.73991	-1.67007	0.226641	-3.26468	0.00109587	0.0212427	2203.33	1993.83	2853.98	1632.77	1365.46	1224.63	EBF1	EBF1	early B-cell factor 1 [Source:HGNC Symbol;Acc:3126]	5	158122928	158526769	-1	protein_coding
ENSG00000108821	5924.42	1.37578	2.59509	0.421463	3.2643	0.00109733	0.0212487	4209.88	3922.21	1755.34	11388.4	9075.74	5194.97	COL1A1	COL1A1	collagen, type I, alpha 1 [Source:HGNC Symbol;Acc:2197]	17	48260650	48278993	-1	protein_coding
ENSG00000182326	621.643	2.66695	6.35084	0.817299	3.26312	0.00110192	0.0213101	144.446	164.657	198.25	1982.65	1157.99	81.8716	C1S	C1S	complement component 1, s subcomponent [Source:HGNC Symbol;Acc:1247]	12	7096351	7178336	1	protein_coding
ENSG00000070214	2039.82	0.814952	1.75924	0.249786	3.2626	0.00110396	0.0213101	1487.38	1515.69	1432.15	3425.24	2366.16	2012.32	SLC44A1	SLC44A1	solute carrier family 44 (choline transporter), member 1 [Source:HGNC Symbol;Acc:18798]	9	108006903	108201452	1	protein_coding
ENSG00000182287	5782.3	-0.920734	-1.89308	0.282188	-3.26284	0.00110303	0.0213101	8987.08	8850.31	4864.36	4283.65	3824.26	3884.16	AP1S2	AP1S2	adaptor-related protein complex 1, sigma 2 subunit [Source:HGNC Symbol;Acc:560]	X	15843929	15873054	-1	protein_coding
ENSG00000080503	668.61	2.17238	4.50767	0.666027	3.2617	0.00110747	0.0213556	214.576	222.709	291.18	526.394	345.467	2411.33	SMARCA2	SMARCA2	SWI/SNF related, matrix associated, actin dependent regulator of chromatin, subfamily a, member 2 [Source:HGNC Symbol;Acc:11098]	9	2015342	2193624	1	protein_coding
ENSG00000136275	12.1323	3.3998	10.5546	1.04251	3.26118	0.00110949	0.0213723	2.09343	3.16648	1.03255	37.8247	18.3348	10.3417	C7orf69	C7orf69	chromosome 7 open reading frame 69 [Source:HGNC Symbol;Acc:21911]	7	47834889	47859445	1	protein_coding
ENSG00000029559	8.76269	-6.63865	-99.6395	2.0362	-3.26031	0.00111292	0.0214162	20.9343	30.6093	1.03255	0	0	0	IBSP	IBSP	integrin-binding sialoprotein [Source:HGNC Symbol;Acc:5341]	4	88720733	88733074	1	protein_coding
ENSG00000179913	11.7644	-3.47321	-11.1056	1.06632	-3.25719	0.00112521	0.0216107	21.981	15.8324	26.8464	4.20275	0	1.72361	B3GNT3	B3GNT3	UDP-GlcNAc:betaGal beta-1,3-N-acetylglucosaminyltransferase 3 [Source:HGNC Symbol;Acc:13528]	19	17905637	17923891	1	protein_coding
ENSG00000183044	972.034	1.09712	2.13928	0.336835	3.25715	0.00112536	0.0216107	635.355	578.41	644.313	760.697	1472.58	1740.85	ABAT	ABAT	4-aminobutyrate aminotransferase [Source:HGNC Symbol;Acc:23]	16	8768422	8878432	1	protein_coding
ENSG00000157014	1245.4	0.721738	1.64917	0.221607	3.25683	0.00112664	0.0216127	839.464	954.166	1027.39	1327.02	1413.71	1910.63	TATDN2	TATDN2	TatD DNase domain containing 2 [Source:HGNC Symbol;Acc:28988]	3	10289707	10322902	1	protein_coding
ENSG00000164674	515.804	1.95785	3.88481	0.601377	3.2556	0.00113152	0.0216625	166.427	165.712	301.505	487.519	339.677	1633.99	SYTL3	SYTL3	synaptotagmin-like 3 [Source:HGNC Symbol;Acc:15587]	6	159071046	159185908	1	protein_coding
ENSG00000102317	8331.59	0.47205	1.38708	0.144997	3.25559	0.00113157	0.0216625	7725.79	6948.31	6267.6	9923.74	9443.4	9680.67	RBM3	RBM3	RNA binding motif (RNP1, RRM) protein 3 [Source:HGNC Symbol;Acc:9900]	X	48432837	48437454	1	protein_coding
ENSG00000078401	608.693	2.03736	4.10493	0.625942	3.25487	0.00113446	0.0216953	297.267	329.314	88.7995	1801.93	466.091	668.762	EDN1	EDN1	endothelin 1 [Source:HGNC Symbol;Acc:3176]	6	12290596	12297427	1	protein_coding
ENSG00000179546	15.612	-2.14298	-4.41674	0.658483	-3.25442	0.00113623	0.0217068	26.1678	26.3873	23.7487	6.30412	6.75494	4.30903	HTR1D	HTR1D	5-hydroxytryptamine (serotonin) receptor 1D, G protein-coupled [Source:HGNC Symbol;Acc:5289]	1	23516993	23521222	-1	protein_coding
ENSG00000250546	20.842	-2.19303	-4.57266	0.673982	-3.25385	0.00113854	0.0217285	42.9153	29.5538	29.944	10.5069	8.68492	3.44723	RP11-8L2.1			4	84717589	85214565	-1	processed_transcript
ENSG00000143954	99.9404	2.06107	4.17296	0.633561	3.25315	0.00114132	0.0217591	37.6817	36.9423	41.3021	64.0919	313.622	106.002	REG3G	REG3G	regenerating islet-derived 3 gamma [Source:HGNC Symbol;Acc:29595]	2	79252812	79255631	1	protein_coding
ENSG00000165912	1037.56	-1.15513	-2.22704	0.355173	-3.25229	0.00114478	0.0218026	1203.72	1228.59	1863.76	557.915	929.286	442.107	PACSIN3	PACSIN3	protein kinase C and casein kinase substrate in neurons 3 [Source:HGNC Symbol;Acc:8572]	11	47199076	47207994	-1	protein_coding
ENSG00000167664	183.639	2.03317	4.09302	0.625381	3.25108	0.00114966	0.0218364	88.9706	69.6626	57.823	139.741	146.679	598.956	TMIGD2	TMIGD2	transmembrane and immunoglobulin domain containing 2 [Source:HGNC Symbol;Acc:28324]	19	4292229	4302428	-1	protein_coding
ENSG00000214425	451.058	0.799168	1.7401	0.245824	3.25098	0.00115009	0.0218364	286.8	336.702	364.491	467.556	551.01	699.787	LRRC37A4P	LRRC37A4P	leucine rich repeat containing 37, member A4, pseudogene [Source:HGNC Symbol;Acc:25479]	17	43578685	43627701	-1	pseudogene
ENSG00000196968	1837.6	-0.53469	-1.44863	0.164468	-3.25102	0.00114993	0.0218364	2065.17	2305.2	2152.87	1500.38	1324.93	1677.08	FUT11	FUT11	fucosyltransferase 11 (alpha (1,3) fucosyltransferase) [Source:HGNC Symbol;Acc:19233]	10	75532049	75540009	1	protein_coding
ENSG00000169860	101.093	1.51557	2.85912	0.466423	3.24935	0.00115669	0.0219392	52.3357	74.94	29.944	176.515	101.324	171.5	P2RY1	P2RY1	purinergic receptor P2Y, G-protein coupled, 1 [Source:HGNC Symbol;Acc:8539]	3	152552736	152555841	1	protein_coding
ENSG00000245213	12.9376	2.68467	6.42935	0.826462	3.24839	0.00116059	0.0219906	3.14014	4.22197	3.09766	25.2165	13.5099	28.4396	RP11-10K16.1			4	174053079	174090803	-1	antisense
ENSG00000257519	7.64365	5.32216	40.0064	1.63939	3.24642	0.00116866	0.0221208	0	1.05549	0	6.30412	13.5099	24.9924	RP11-116D17.2			12	115700975	115708401	1	lincRNA
ENSG00000166482	1560.2	1.5986	3.02848	0.492936	3.24301	0.00118275	0.0223647	925.295	916.168	482.202	2979.75	3139.12	918.686	MFAP4	MFAP4	microfibrillar-associated protein 4 [Source:HGNC Symbol;Acc:7035]	17	19286755	19290553	-1	protein_coding
ENSG00000146707	165.772	0.697212	1.62137	0.215069	3.24181	0.00118772	0.0224358	131.886	129.826	117.711	203.833	212.298	199.077	POMZP3	POMZP3	POM121 and ZP3 fusion [Source:HGNC Symbol;Acc:9203]	7	76239303	76256578	-1	protein_coding
ENSG00000165617	155.323	1.14305	2.20847	0.352689	3.24096	0.00119128	0.0224801	92.1108	88.6614	109.451	278.432	221.948	141.336	DACT1	DACT1	dishevelled-binding antagonist of beta-catenin 1 [Source:HGNC Symbol;Acc:17748]	14	59100685	59115039	1	protein_coding
ENSG00000182916	1434.44	-1.08448	-2.12061	0.334657	-3.24057	0.00119292	0.0224881	2176.12	2059.27	1613.88	560.016	940.866	1256.51	TCEAL7	TCEAL7	transcription elongation factor A (SII)-like 7 [Source:HGNC Symbol;Acc:28336]	X	102585124	102587254	1	protein_coding
ENSG00000197444	5093.8	-0.727394	-1.65565	0.22462	-3.23834	0.00120228	0.0226416	6415.31	6073.31	6566	2883.08	4619.41	4005.68	OGDHL	OGDHL	oxoglutarate dehydrogenase-like [Source:HGNC Symbol;Acc:25590]	10	50942689	50970425	-1	protein_coding
ENSG00000167528	869.385	1.12348	2.17871	0.34707	3.23703	0.00120781	0.0227226	505.563	518.247	617.467	859.462	910.952	1804.62	ZNF641	ZNF641	zinc finger protein 641 [Source:HGNC Symbol;Acc:31834]	12	48733791	48745197	-1	protein_coding
ENSG00000139044	117.583	1.02096	2.02928	0.315502	3.236	0.00121217	0.0227352	83.7371	64.3851	84.6693	151.299	192.998	128.409	B4GALNT3	B4GALNT3	beta-1,4-N-acetyl-galactosaminyl transferase 3 [Source:HGNC Symbol;Acc:24137]	12	569530	672675	1	protein_coding
ENSG00000100292	759.846	1.23693	2.35696	0.382217	3.23619	0.00121137	0.0227352	498.236	427.475	432.64	727.075	768.133	1705.52	HMOX1	HMOX1	heme oxygenase (decycling) 1 [Source:HGNC Symbol;Acc:5013]	22	35776354	35790207	1	protein_coding
ENSG00000176406	2124.93	-1.0575	-2.08133	0.326784	-3.23609	0.00121177	0.0227352	3285.63	2885.72	2439.92	1999.46	1199.48	939.369	RIMS2	RIMS2	regulating synaptic membrane exocytosis 2 [Source:HGNC Symbol;Acc:17283]	8	104512976	105268322	1	protein_coding
ENSG00000135519	408.75	-0.951028	-1.93325	0.293962	-3.23521	0.00121555	0.0227755	489.862	428.53	698.006	306.801	219.053	310.25	KCNH3	KCNH3	potassium voltage-gated channel, subfamily H (eag-related), member 3 [Source:HGNC Symbol;Acc:6252]	12	49932940	49952091	1	protein_coding
ENSG00000254948	35.3041	2.26985	4.82272	0.702023	3.23329	0.00122372	0.0229054	8.37371	4.22197	23.7487	58.8385	51.1445	65.4973	OR7E158P	OR7E158P	olfactory receptor, family 7, subfamily E, member 158 pseudogene [Source:HGNC Symbol;Acc:31232]	8	11777409	11778318	-1	pseudogene
ENSG00000103742	1365.78	0.839721	1.7897	0.25977	3.23256	0.00122687	0.0229412	840.511	939.389	1157.49	1521.39	2256.15	1479.72	IGDCC4	IGDCC4	immunoglobulin superfamily, DCC subclass, member 4 [Source:HGNC Symbol;Acc:13770]	15	65673802	65715410	-1	protein_coding
ENSG00000143320	52245.9	0.978724	1.97072	0.302907	3.23111	0.00123312	0.0230348	30923.1	30870	43728.6	54909.9	96410.3	56633.6	CRABP2	CRABP2	cellular retinoic acid binding protein 2 [Source:HGNC Symbol;Acc:2339]	1	156669398	156675608	-1	protein_coding
ENSG00000183765	1356.01	-0.481487	-1.39618	0.149082	-3.22968	0.00123931	0.0231271	1602.52	1446.03	1692.35	1060.14	1172.46	1162.58	CHEK2	CHEK2	checkpoint kinase 2 [Source:HGNC Symbol;Acc:16627]	22	29083731	29138410	-1	protein_coding
ENSG00000219481	2430.31	0.655948	1.57565	0.203125	3.22928	0.00124101	0.0231356	2020.16	2007.55	1633.5	3106.88	3353.34	2460.46	NBPF1	NBPF1	neuroblastoma breakpoint family, member 1 [Source:HGNC Symbol;Acc:26088]	1	16888814	16940057	-1	protein_coding
ENSG00000186951	1102.11	-0.467889	-1.38308	0.145062	-3.22544	0.00125777	0.0234244	1351.31	1228.59	1257.65	990.798	865.597	918.686	PPARA	PPARA	peroxisome proliferator-activated receptor alpha [Source:HGNC Symbol;Acc:9232]	22	46546424	46639653	1	protein_coding
ENSG00000148481	2570.74	-0.424379	-1.34199	0.131753	-3.22102	0.00127735	0.0237652	3121.3	2989.16	2728	2236.91	2115.26	2233.8	FAM188A	FAM188A	family with sequence similarity 188, member A [Source:HGNC Symbol;Acc:23578]	10	15820169	15902519	-1	protein_coding
ENSG00000181222	6418.74	0.598068	1.51369	0.185738	3.21995	0.00128215	0.0238304	5157.16	5224.69	4939.73	6950.29	6929.6	9310.96	POLR2A	POLR2A	polymerase (RNA) II (DNA directed) polypeptide A, 220kDa [Source:HGNC Symbol;Acc:9187]	17	7387685	7417933	1	protein_coding
ENSG00000006071	49.6944	-1.31697	-2.49143	0.409145	-3.21884	0.00128709	0.0238983	70.1298	67.5516	75.3764	19.963	28.9497	36.1959	ABCC8	ABCC8	ATP-binding cassette, sub-family C (CFTR/MRP), member 8 [Source:HGNC Symbol;Acc:59]	11	17414432	17498449	-1	protein_coding
ENSG00000155792	1130.37	-0.852196	-1.80525	0.264825	-3.21795	0.00129108	0.0239484	1311.53	1245.48	1806.97	972.936	814.453	630.842	DEPTOR	DEPTOR	DEP domain containing MTOR-interacting protein [Source:HGNC Symbol;Acc:22953]	8	120885957	121063152	1	protein_coding
ENSG00000131269	1318.33	-0.569354	-1.48386	0.17697	-3.21723	0.00129434	0.0239848	1621.36	1606.46	1498.23	894.134	1128.07	1161.72	ABCB7	ABCB7	ATP-binding cassette, sub-family B (MDR/TAP), member 7 [Source:HGNC Symbol;Acc:48]	X	74273115	74376567	-1	protein_coding
ENSG00000146576	1531.4	0.545112	1.45913	0.169485	3.21628	0.00129864	0.0240403	1205.81	1144.15	1386.72	1630.67	1875.94	1945.1	C7orf26	C7orf26	chromosome 7 open reading frame 26 [Source:HGNC Symbol;Acc:21702]	7	6629648	6648357	1	protein_coding
ENSG00000106772	14023	-1.33099	-2.51576	0.414115	-3.21406	0.00130871	0.0242027	18986.3	18471.1	22748.2	13073.7	6752.04	4106.51	PRUNE2	PRUNE2	prune homolog 2 (Drosophila) [Source:HGNC Symbol;Acc:25209]	9	79226292	79521003	-1	protein_coding
ENSG00000271605	27.8231	3.50872	11.3823	1.09179	3.21372	0.00131027	0.0242072	2.09343	1.05549	10.3255	28.3685	17.3698	107.726	MILR1	MILR1	mast cell immunoglobulin-like receptor 1 [Source:HGNC Symbol;Acc:27570]	17	62461569	62464760	1	protein_coding
ENSG00000236144	956.679	0.495429	1.40974	0.154183	3.21325	0.00131244	0.0242231	809.11	771.566	801.261	1072.75	1240.01	1045.37	AD000090.2			19	36031640	36036931	-1	antisense
ENSG00000155719	8.6386	-3.28436	-9.74298	1.02229	-3.21275	0.00131471	0.024241	14.654	12.6659	19.6185	2.10137	1.92998	0.861807	OTOA	OTOA	otoancorin [Source:HGNC Symbol;Acc:16378]	16	21689835	21772050	1	protein_coding
ENSG00000108312	5571.12	0.35836	1.28197	0.11158	3.2117	0.00131954	0.0243058	4990.73	4814.11	4843.71	6007.83	6279.2	6491.13	UBTF	UBTF	upstream binding transcription factor, RNA polymerase I [Source:HGNC Symbol;Acc:12511]	17	42282401	42298994	-1	protein_coding
ENSG00000250125	279.755	-2.02572	-4.07195	0.630997	-3.21035	0.00132574	0.0243957	339.135	346.202	661.866	189.124	112.904	29.3014	RP11-707A18.1			4	65779999	65870218	-1	lincRNA
ENSG00000236648	8.57136	-5.61751	-49.0953	1.75279	-3.2049	0.00135109	0.0248128	15.7007	31.6648	3.09766	0	0.964991	0	RP11-473A10.2			1	18044182	18076473	1	lincRNA
ENSG00000101187	788.649	-1.12175	-2.1761	0.350003	-3.20496	0.0013508	0.0248128	1202.67	1166.32	872.507	673.49	523.025	293.876	SLCO4A1	SLCO4A1	solute carrier organic anion transporter family, member 4A1 [Source:HGNC Symbol;Acc:10953]	20	61273797	61317137	1	protein_coding
ENSG00000148225	329.256	-0.629147	-1.54665	0.196332	-3.20451	0.00135293	0.024822	374.723	393.699	431.607	229.05	282.742	263.713	WDR31	WDR31	WD repeat domain 31 [Source:HGNC Symbol;Acc:21421]	9	116075502	116102578	-1	protein_coding
ENSG00000005108	6554.9	-0.85341	-1.80677	0.266494	-3.20236	0.00136307	0.0249834	8054.46	7396.9	9865.01	6092.93	4401.32	3518.76	THSD7A	THSD7A	thrombospondin, type I, domain containing 7A [Source:HGNC Symbol;Acc:22207]	7	11409984	11871824	-1	protein_coding
ENSG00000100433	769.119	1.54734	2.92277	0.483284	3.20172	0.00136611	0.0250143	435.433	465.473	275.692	602.044	828.927	2007.15	KCNK10	KCNK10	potassium channel, subfamily K, member 10 [Source:HGNC Symbol;Acc:6273]	14	88649113	88793251	-1	protein_coding
ENSG00000165650	3947.21	-0.377884	-1.29943	0.118088	-3.20003	0.00137413	0.0251362	4487.26	4489.01	4406.94	3505.09	3566.61	3228.33	PDZD8	PDZD8	PDZ domain containing 8 [Source:HGNC Symbol;Acc:26974]	10	119040000	119134978	-1	protein_coding
ENSG00000267547	8.284	6.43267	86.3826	2.01152	3.19792	0.00138422	0.0252959	0	0	0	6.30412	2.89497	40.5049	RP11-686D22.4			17	33730856	33731392	-1	lincRNA
ENSG00000085117	317.237	2.73366	6.6514	0.854967	3.19738	0.00138681	0.0253181	38.7284	68.6071	141.46	255.317	102.289	1297.02	CD82	CD82	CD82 molecule [Source:HGNC Symbol;Acc:6210]	11	44585977	44641913	1	protein_coding
ENSG00000182580	1429.18	1.29803	2.45893	0.406275	3.19495	0.00139856	0.0255075	853.072	802.175	823.977	967.683	3050.34	2077.82	EPHB3	EPHB3	EPH receptor B3 [Source:HGNC Symbol;Acc:3394]	3	184279572	184300197	1	protein_coding
ENSG00000135406	16897.9	-1.00063	-2.00088	0.313571	-3.19109	0.00141737	0.0258251	18102.9	19501.3	29996.7	14830.4	10611	8344.87	PRPH	PRPH	peripherin [Source:HGNC Symbol;Acc:9461]	12	49687035	49692465	1	protein_coding
ENSG00000130529	427.068	-0.957578	-1.94205	0.300172	-3.1901	0.00142224	0.0258883	534.871	501.359	654.639	392.957	260.548	218.037	TRPM4	TRPM4	transient receptor potential cation channel, subfamily M, member 4 [Source:HGNC Symbol;Acc:17993]	19	49660998	49715093	1	protein_coding
ENSG00000170075	45.6691	-2.71099	-6.54771	0.850987	-3.1857	0.00144403	0.0262593	47.1021	69.6626	120.809	11.5576	23.1598	1.72361	GPR37L1	GPR37L1	G protein-coupled receptor 37 like 1 [Source:HGNC Symbol;Acc:14923]	1	202091986	202102720	1	protein_coding
ENSG00000138135	14.6819	-4.37714	-20.7802	1.3742	-3.18523	0.00144638	0.0262762	35.5883	36.9423	11.3581	4.20275	0	0	CH25H	CH25H	cholesterol 25-hydroxylase [Source:HGNC Symbol;Acc:1907]	10	90965694	90967071	-1	protein_coding
ENSG00000137699	395.624	-3.10756	-8.61926	0.975887	-3.18435	0.0014508	0.0263306	845.745	1127.27	153.85	76.7001	165.013	5.17084	TRIM29	TRIM29	tripartite motif containing 29 [Source:HGNC Symbol;Acc:17274]	11	119981983	120056237	-1	protein_coding
ENSG00000126088	2095.3	-0.552189	-1.46631	0.173424	-3.18404	0.00145233	0.0263325	2724.6	2501.52	2247.87	1759.9	1846.99	1490.93	UROD	UROD	uroporphyrinogen decarboxylase [Source:HGNC Symbol;Acc:12591]	1	45477819	45481247	1	protein_coding
ENSG00000151849	1411.57	0.567565	1.48202	0.178314	3.18295	0.00145781	0.0264061	1236.17	1167.38	1008.8	1568.68	1900.07	1588.31	CENPJ	CENPJ	centromere protein J [Source:HGNC Symbol;Acc:17272]	13	25457171	25497018	-1	protein_coding
ENSG00000139684	4478.96	0.45816	1.37379	0.143958	3.18259	0.00145962	0.026413	3718.97	3983.43	3619.1	4925.62	4897.33	5729.29	ESD	ESD	esterase D [Source:HGNC Symbol;Acc:3465]	13	47345391	47371367	-1	protein_coding
ENSG00000188243	1476.54	0.386678	1.30738	0.121563	3.18087	0.00146832	0.0265445	1284.32	1313.03	1242.16	1657.98	1723.47	1638.29	COMMD6	COMMD6	COMM domain containing 6 [Source:HGNC Symbol;Acc:24015]	13	76099350	76123575	-1	protein_coding
ENSG00000104951	37.9482	1.56617	2.96117	0.492829	3.17791	0.0014834	0.0267298	14.654	26.3873	16.5208	49.3823	49.2145	71.5299	IL4I1	IL4I1	interleukin 4 induced 1 [Source:HGNC Symbol;Acc:19094]	19	50392911	50432796	-1	protein_coding
ENSG00000159899	1208.75	-0.611046	-1.52737	0.192267	-3.17811	0.00148238	0.0267298	1434	1344.7	1603.55	1089.56	968.851	811.822	NPR2	NPR2	natriuretic peptide receptor B/guanylate cyclase B (atrionatriuretic peptide receptor B) [Source:HGNC Symbol;Acc:7944]	9	35792151	35809729	1	protein_coding
ENSG00000123094	3334.39	-1.91829	-3.77974	0.603527	-3.17846	0.00148059	0.0267298	4409.8	3785	7625.4	2803.23	891.652	491.23	RASSF8	RASSF8	Ras association (RalGDS/AF-6) domain family (N-terminal) member 8 [Source:HGNC Symbol;Acc:13232]	12	26111962	26232825	1	protein_coding
ENSG00000143878	5323.3	0.527626	1.44156	0.166039	3.17773	0.00148435	0.0267298	4135.57	4306.41	4639.26	7225.57	5934.7	5698.27	RHOB	RHOB	ras homolog family member B [Source:HGNC Symbol;Acc:668]	2	20646835	20649200	1	protein_coding
ENSG00000159915	130.735	0.905782	1.87356	0.285093	3.17714	0.00148733	0.0267575	106.765	96.0499	70.2136	161.806	182.383	167.19	ZNF233	ZNF233	zinc finger protein 233 [Source:HGNC Symbol;Acc:30946]	19	44754318	44779470	1	protein_coding
ENSG00000144674	3448.93	-0.428095	-1.34546	0.134772	-3.17643	0.00149099	0.0267973	4137.66	4034.1	3698.6	3028.08	3058.06	2737.1	GOLGA4	GOLGA4	golgin A4 [Source:HGNC Symbol;Acc:4427]	3	37284668	37408242	1	protein_coding
ENSG00000107036	3830.06	-0.484207	-1.39882	0.152596	-3.17313	0.00150806	0.0270779	4475.75	4555.51	4368.73	3261.33	3516.43	2802.59	KIAA1432	KIAA1432	KIAA1432 [Source:HGNC Symbol;Acc:17686]	9	5629025	5776557	1	protein_coding
ENSG00000130940	747.918	1.24548	2.37097	0.392906	3.16992	0.00152483	0.0273259	296.22	350.424	684.583	1064.35	776.818	1315.12	CASZ1	CASZ1	castor zinc finger 1 [Source:HGNC Symbol;Acc:26002]	1	10696661	10856707	-1	protein_coding
ENSG00000136100	2132.52	0.542894	1.45689	0.17125	3.17018	0.00152345	0.0273259	1865.24	1866.11	1476.55	2634.07	2372.91	2580.25	VPS36	VPS36	vacuolar protein sorting 36 homolog (S. cerevisiae) [Source:HGNC Symbol;Acc:20312]	13	52986737	53024763	-1	protein_coding
ENSG00000267909	31.6271	2.65247	6.28741	0.83774	3.16622	0.00154436	0.0276234	4.18685	9.49944	12.3906	21.0137	36.6697	106.002	CCDC177		Homo sapiens coiled-coil domain containing 177 (CCDC177), mRNA. [Source:RefSeq mRNA;Acc:NM_001271507]	14	70038216	70040339	-1	protein_coding
ENSG00000026025	74654.8	-0.843699	-1.79465	0.26647	-3.16621	0.00154442	0.0276234	78464.8	83750.2	125432	65072.2	46887	48322.4	VIM	VIM	vimentin [Source:HGNC Symbol;Acc:12692]	10	17270258	17279592	1	protein_coding
ENSG00000145242	1171.65	-1.92618	-3.80049	0.608553	-3.16519	0.00154983	0.0276935	1624.5	1537.85	2402.75	785.914	570.31	108.588	EPHA5	EPHA5	EPH receptor A5 [Source:HGNC Symbol;Acc:3389]	4	66185281	66536213	-1	protein_coding
ENSG00000005189	823.212	-0.620091	-1.53697	0.196088	-3.16231	0.00156523	0.0279147	1018.45	1008	965.437	674.541	741.113	531.735	AC004381.6		Putative RNA exonuclease NEF-sp [Source:UniProtKB/Swiss-Prot;Acc:Q96IC2]	16	20817751	20860987	1	protein_coding
ENSG00000158710	25229.9	-0.495161	-1.40948	0.156572	-3.16251	0.00156414	0.0279147	29798.9	29172.8	29581.6	20561.9	18451.6	23812.6	TAGLN2	TAGLN2	transgelin 2 [Source:HGNC Symbol;Acc:11554]	1	159887897	159895522	-1	protein_coding
ENSG00000136770	1803.01	-0.528006	-1.44193	0.166987	-3.16197	0.00156707	0.0279206	2085.05	1994.88	2307.76	1432.09	1660.75	1337.52	DNAJC1	DNAJC1	DnaJ (Hsp40) homolog, subfamily C, member 1 [Source:HGNC Symbol;Acc:20090]	10	22045466	22292698	-1	protein_coding
ENSG00000159248	37.2456	2.11527	4.33271	0.669108	3.16132	0.00157054	0.0279384	18.8408	18.9989	4.13021	45.1795	57.8995	78.4244	GJD2	GJD2	gap junction protein, delta 2, 36kDa [Source:HGNC Symbol;Acc:19154]	15	35043233	35047166	-1	protein_coding
ENSG00000176108	872.583	0.501939	1.41612	0.15878	3.16122	0.00157108	0.0279384	710.718	666.016	789.903	1091.66	985.256	991.939	CHMP6	CHMP6	charged multivesicular body protein 6 [Source:HGNC Symbol;Acc:25675]	17	78965398	78983317	1	protein_coding
ENSG00000164326	217.953	-1.82636	-3.54642	0.577928	-3.16019	0.00157665	0.0279837	406.125	441.196	172.436	140.792	110.974	36.1959	CARTPT	CARTPT	CART prepropeptide [Source:HGNC Symbol;Acc:24323]	5	71014990	71016875	1	protein_coding
ENSG00000150712	1485.22	0.418194	1.33625	0.132323	3.1604	0.0015755	0.0279837	1219.42	1231.76	1362.97	1735.73	1704.17	1657.25	MTMR12	MTMR12	myotubularin related protein 12 [Source:HGNC Symbol;Acc:18191]	5	32227100	32313115	-1	protein_coding
ENSG00000147573	490.697	-0.913446	-1.88354	0.289077	-3.15987	0.00157837	0.0279874	689.784	711.403	521.439	430.782	342.572	248.2	TRIM55	TRIM55	tripartite motif containing 55 [Source:HGNC Symbol;Acc:14215]	8	67039131	67087720	1	protein_coding
ENSG00000106635	1491.89	0.41183	1.33037	0.130355	3.15929	0.00158152	0.0280163	1270.71	1210.65	1359.87	1666.39	1708.03	1735.68	BCL7B	BCL7B	B-cell CLL/lymphoma 7B [Source:HGNC Symbol;Acc:1005]	7	72950686	72972332	-1	protein_coding
ENSG00000140263	2136.18	-0.586001	-1.50108	0.18555	-3.15818	0.00158758	0.0280968	2358.25	2355.86	2977.88	1860.77	1731.19	1533.15	SORD	SORD	sorbitol dehydrogenase [Source:HGNC Symbol;Acc:11184]	15	45315302	45369383	1	protein_coding
ENSG00000226180	32.5607	1.69782	3.2441	0.537742	3.15731	0.00159232	0.0281477	8.37371	22.1654	15.4883	53.585	49.2145	46.5376	AC010536.1		Uncharacterized protein; cDNA FLJ45526 fis, clone BRTHA2027227 [Source:UniProtKB/TrEMBL;Acc:Q6ZSH4]	16	87727144	87729753	-1	protein_coding
ENSG00000184281	1029.73	0.75545	1.68816	0.239286	3.15709	0.0015935	0.0281477	713.859	707.181	877.67	1041.23	1238.08	1600.37	TSSC4	TSSC4	tumor suppressing subtransferable candidate 4 [Source:HGNC Symbol;Acc:12386]	11	2421718	2425106	1	protein_coding
ENSG00000089094	3177.31	0.466948	1.38218	0.148017	3.15469	0.00160669	0.0283537	2510.02	2703.12	2789.96	3310.71	3794.35	3955.69	KDM2B	KDM2B	lysine (K)-specific demethylase 2B [Source:HGNC Symbol;Acc:13610]	12	121866900	122018920	-1	protein_coding
ENSG00000184979	105.862	3.48271	11.1789	1.10472	3.15258	0.00161835	0.0285157	11.5138	17.9434	22.7162	35.7234	16.4048	530.873	USP18	USP18	ubiquitin specific peptidase 18 [Source:HGNC Symbol;Acc:12616]	22	18632666	18660164	1	protein_coding
ENSG00000168066	9750.3	0.546969	1.46101	0.173505	3.15247	0.00161895	0.0285157	7815.81	7842.32	8113.8	10432.3	10613	13684.6	SF1	SF1	splicing factor 1 [Source:HGNC Symbol;Acc:12950]	11	64532078	64546258	-1	protein_coding
ENSG00000220023	964.903	0.660485	1.58061	0.20954	3.15207	0.00162117	0.0285277	752.587	672.349	818.814	1059.09	1066.32	1420.26	AL592183.1			GL000219.1	53831	99642	-1	protein_coding
ENSG00000135297	1457.45	-0.519789	-1.43375	0.164991	-3.15042	0.00163038	0.0286625	1815	1610.68	1726.43	1135.79	1102.02	1354.76	MTO1	MTO1	mitochondrial tRNA translation optimization 1 [Source:HGNC Symbol;Acc:19261]	6	74171301	74218959	1	protein_coding
ENSG00000183722	33.0719	2.24616	4.74417	0.71306	3.15003	0.00163256	0.0286736	12.5606	11.6104	10.3255	72.4974	73.3393	18.0979	LHFP	LHFP	lipoma HMGIC fusion partner [Source:HGNC Symbol;Acc:6586]	13	39917029	40177665	-1	protein_coding
ENSG00000253457	157.585	1.00159	2.00221	0.318176	3.14792	0.00164436	0.0288534	131.886	103.438	79.5066	232.202	228.703	169.776	SMIM18	SMIM18	small integral membrane protein 18 [Source:HGNC Symbol;Acc:42973]	8	30496117	30503581	1	protein_coding
ENSG00000198276	1654.62	0.536781	1.45073	0.170766	3.14337	0.00167012	0.0292777	1247.68	1326.76	1476.55	2024.67	1722.51	2129.52	UCKL1	UCKL1	uridine-cytidine kinase 1-like 1 [Source:HGNC Symbol;Acc:15938]	20	62571186	62587769	-1	protein_coding
ENSG00000186522	1951.14	-0.576118	-1.49083	0.183298	-3.14306	0.00167192	0.0292816	2498.51	2120.49	2387.26	1823.99	1465.82	1410.78	SEPT10	SEPT10	septin 10 [Source:HGNC Symbol;Acc:14349]	2	110300559	110371783	-1	protein_coding
ENSG00000234614	14.3374	-3.1938	-9.1502	1.01631	-3.14256	0.00167479	0.0293041	38.7284	30.6093	8.26042	3.15206	0.964991	4.30903	AL450992.2			1	151814353	151822861	1	antisense
ENSG00000170745	18.6656	-2.4116	-5.32062	0.767529	-3.14202	0.00167784	0.0293298	37.6817	28.4983	27.8789	9.45618	6.75494	1.72361	KCNS3	KCNS3	potassium voltage-gated channel, delayed-rectifier, subfamily S, member 3 [Source:HGNC Symbol;Acc:6302]	2	18059114	18542882	1	protein_coding
ENSG00000036565	520.808	-1.68881	-3.22391	0.538121	-3.13834	0.00169905	0.0296724	946.229	1152.6	286.017	361.436	179.488	199.077	SLC18A1	SLC18A1	solute carrier family 18 (vesicular monoamine transporter), member 1 [Source:HGNC Symbol;Acc:10934]	8	20002366	20040717	-1	protein_coding
ENSG00000163686	618.697	-0.579309	-1.49413	0.184685	-3.13674	0.00170839	0.0297793	811.203	759.955	652.573	482.265	544.255	461.928	ABHD6	ABHD6	abhydrolase domain containing 6 [Source:HGNC Symbol;Acc:21398]	3	58223233	58281420	1	protein_coding
ENSG00000240583	7113.97	-1.74324	-3.34787	0.555739	-3.1368	0.001708	0.0297793	12705	13480.8	6680.62	3688.96	5135.68	992.801	AQP1	AQP1	aquaporin 1 (Colton blood group) [Source:HGNC Symbol;Acc:633]	7	30893010	30965131	1	protein_coding
ENSG00000029639	894.736	-0.837505	-1.78696	0.267166	-3.13477	0.00171988	0.0299515	991.238	1000.61	1450.74	533.749	606.979	785.106	TFB1M	TFB1M	transcription factor B1, mitochondrial [Source:HGNC Symbol;Acc:17037]	6	155578643	155635627	-1	protein_coding
ENSG00000089472	68.2335	1.65835	3.15654	0.529075	3.13443	0.00172191	0.0299587	47.1021	34.8313	16.5208	125.032	118.694	67.2209	HEPH	HEPH	hephaestin [Source:HGNC Symbol;Acc:4866]	X	65382391	65488709	1	protein_coding
ENSG00000165637	6164.48	-0.568833	-1.48332	0.181632	-3.1318	0.0017374	0.0301999	7181.5	7616.44	7294.99	4287.85	5898.03	4708.05	VDAC2	VDAC2	voltage-dependent anion channel 2 [Source:HGNC Symbol;Acc:12672]	10	76969912	76991206	1	protein_coding
ENSG00000169379	2232.19	-0.828897	-1.77633	0.264744	-3.13093	0.00174251	0.0302602	2725.64	2413.91	3429.11	1711.57	1927.09	1185.85	ARL13B	ARL13B	ADP-ribosylation factor-like 13B [Source:HGNC Symbol;Acc:25419]	3	93698983	93774512	1	protein_coding
ENSG00000269975	1023.54	0.657049	1.57685	0.209925	3.12993	0.0017485	0.0303357	817.483	712.458	852.889	1383.75	1365.46	1009.18	RP11-58B17.2			3	9540045	9541253	-1	lincRNA
ENSG00000177042	285.158	1.19856	2.2951	0.383018	3.12925	0.00175255	0.0303775	165.381	186.822	167.274	296.294	279.847	615.33	TMEM80	TMEM80	transmembrane protein 80 [Source:HGNC Symbol;Acc:27453]	11	695428	705028	1	protein_coding
ENSG00000170439	63.9644	-1.53558	-2.89905	0.4911	-3.12681	0.00176712	0.0305478	101.531	89.7169	93.9623	28.3685	52.1095	18.0979	METTL7B	METTL7B	methyltransferase like 7B [Source:HGNC Symbol;Acc:28276]	12	56075330	56078395	1	protein_coding
ENSG00000186862	244.922	-1.06736	-2.09559	0.341336	-3.12699	0.00176605	0.0305478	345.415	307.149	342.808	100.866	154.399	218.899	PDZD7	PDZD7	PDZ domain containing 7 [Source:HGNC Symbol;Acc:26257]	10	102767440	102790890	-1	protein_coding
ENSG00000204439	1100.74	0.463573	1.37895	0.148259	3.12678	0.00176732	0.0305478	932.622	940.445	903.484	1237.71	1188.87	1401.3	C6orf47	C6orf47	chromosome 6 open reading frame 47 [Source:HGNC Symbol;Acc:19076]	6	31626075	31628549	-1	protein_coding
ENSG00000126010	19.034	-2.76181	-6.78248	0.883628	-3.12554	0.00177479	0.0306197	46.0554	31.6648	21.6836	5.25343	8.68492	0.861807	GRPR	GRPR	gastrin-releasing peptide receptor [Source:HGNC Symbol;Acc:4609]	X	16141679	16171144	1	protein_coding
ENSG00000149600	1655.03	0.459327	1.3749	0.146953	3.12567	0.00177399	0.0306197	1351.31	1435.47	1394.98	1799.83	1827.69	2120.91	COMMD7	COMMD7	COMM domain containing 7 [Source:HGNC Symbol;Acc:16223]	20	31290493	31331803	-1	protein_coding
ENSG00000157445	958.021	-1.44858	-2.72939	0.463511	-3.12522	0.0017767	0.0306241	1553.32	1535.74	1117.22	859.462	449.686	232.688	CACNA2D3	CACNA2D3	calcium channel, voltage-dependent, alpha 2/delta subunit 3 [Source:HGNC Symbol;Acc:15460]	3	54156574	55108584	1	protein_coding
ENSG00000091129	23194.9	-1.14283	-2.20814	0.366122	-3.12145	0.00179961	0.0309901	38378.8	36299.5	21110.5	21123	11811.5	10446	NRCAM	NRCAM	neuronal cell adhesion molecule [Source:HGNC Symbol;Acc:7994]	7	107788068	108097161	-1	protein_coding
ENSG00000010626	272.991	-0.813447	-1.75741	0.260687	-3.12039	0.00180609	0.0310728	286.8	331.425	425.412	212.239	212.298	169.776	LRRC23	LRRC23	leucine rich repeat containing 23 [Source:HGNC Symbol;Acc:19138]	12	6982733	7023407	1	protein_coding
ENSG00000090621	8099.47	-0.504786	-1.41891	0.161797	-3.11987	0.0018093	0.0310992	10148.9	10246.7	8110.7	6758.02	6901.62	6430.8	PABPC4	PABPC4	poly(A) binding protein, cytoplasmic 4 (inducible form) [Source:HGNC Symbol;Acc:8557]	1	40026488	40042462	-1	protein_coding
ENSG00000106483	24.1692	2.32689	5.01724	0.746043	3.11898	0.00181477	0.0311642	9.42042	12.6659	2.06511	31.5206	37.6347	51.7084	SFRP4	SFRP4	secreted frizzled-related protein 4 [Source:HGNC Symbol;Acc:10778]	7	37945543	38065297	-1	protein_coding
ENSG00000120647	2069.94	-0.770337	-1.70567	0.247078	-3.11779	0.0018221	0.0312611	2560.26	2686.23	2582.41	1647.48	1855.68	1087.6	CCDC77	CCDC77	coiled-coil domain containing 77 [Source:HGNC Symbol;Acc:28203]	12	498439	551811	1	protein_coding
ENSG00000198798	914.606	2.13762	4.40036	0.685697	3.11744	0.00182428	0.0312695	360.069	307.149	349.003	212.239	2193.42	2065.75	MAGEB3	MAGEB3	melanoma antigen family B, 3 [Source:HGNC Symbol;Acc:6810]	X	30248553	30255607	1	protein_coding
ENSG00000153310	4371.04	0.855348	1.80919	0.274492	3.11611	0.00183253	0.0313818	3199.8	2942.72	3193.69	4640.88	4427.38	7821.76	FAM49B	FAM49B	family with sequence similarity 49, member B [Source:HGNC Symbol;Acc:25216]	8	130851839	131029375	-1	protein_coding
ENSG00000144642	3911.19	-0.90121	-1.86763	0.289305	-3.11509	0.00183889	0.0314617	5916.02	5406.24	3960.87	3480.93	2750.22	1952.85	RBMS3	RBMS3	RNA binding motif, single stranded interacting protein 3 [Source:HGNC Symbol;Acc:13427]	3	29322473	30051886	1	protein_coding
ENSG00000272121	85.8109	-1.0948	-2.13584	0.351755	-3.1124	0.00185574	0.0317206	136.073	127.715	86.7344	58.8385	59.8294	45.6757	RP4-555D20.4			3	44039573	44040641	-1	lincRNA
ENSG00000242173	392.461	0.89936	1.86524	0.289032	3.11162	0.00186062	0.0317748	232.37	238.541	351.068	461.252	438.106	633.428	ARHGDIG	ARHGDIG	Rho GDP dissociation inhibitor (GDI) gamma [Source:HGNC Symbol;Acc:680]	16	318726	333003	1	protein_coding
ENSG00000065534	1601.29	-0.571237	-1.4858	0.183599	-3.11133	0.00186248	0.0317772	1921.77	1705.68	2114.67	1467.81	1227.47	1170.33	MYLK	MYLK	myosin light chain kinase [Source:HGNC Symbol;Acc:7590]	3	123328896	123603178	-1	protein_coding
ENSG00000178776	52.6177	2.71449	6.56359	0.873165	3.10879	0.00187856	0.032022	9.42042	11.6104	20.6511	206.985	38.5996	28.4396	C5orf46	C5orf46	chromosome 5 open reading frame 46 [Source:HGNC Symbol;Acc:33768]	5	147260289	147286101	-1	protein_coding
ENSG00000187266	729.061	-0.559751	-1.47402	0.180157	-3.10702	0.00188983	0.0321844	850.978	806.397	948.916	537.952	663.914	566.207	EPOR	EPOR	erythropoietin receptor [Source:HGNC Symbol;Acc:3416]	19	11488236	11495018	-1	protein_coding
ENSG00000225830	1157.21	-0.639784	-1.5581	0.205973	-3.10615	0.0018954	0.0322496	1335.61	1467.14	1426.99	749.14	873.317	1091.05	ERCC6	ERCC6	excision repair cross-complementing rodent repair deficiency, complementation group 6 [Source:HGNC Symbol;Acc:3438]	10	50663414	50747584	-1	protein_coding
ENSG00000248869	13.1354	-2.84235	-7.17187	0.915239	-3.10558	0.00189905	0.0322821	35.5883	22.1654	11.3581	3.15206	4.82496	1.72361	RP11-138I17.1			4	137717877	138133953	-1	lincRNA
ENSG00000147202	68.7575	3.31777	9.97119	1.06869	3.10453	0.00190584	0.0323678	13.6073	12.6659	11.3581	30.4699	13.5099	330.934	DIAPH2	DIAPH2	diaphanous-related formin 2 [Source:HGNC Symbol;Acc:2877]	X	95939662	96859996	1	protein_coding
ENSG00000226306	17.727	-3.66718	-12.7037	1.1816	-3.10358	0.00191196	0.032442	37.6817	45.3862	15.4883	1.05069	6.75494	0	NPY6R	NPY6R	neuropeptide Y receptor Y6 (pseudogene) [Source:HGNC Symbol;Acc:7959]	5	137136882	137146440	1	pseudogene
ENSG00000077585	311.749	1.04674	2.06585	0.337352	3.1028	0.00191697	0.0324972	207.249	211.099	192.055	287.888	371.522	600.679	GPR137B	GPR137B	G protein-coupled receptor 137B [Source:HGNC Symbol;Acc:11862]	1	236305832	236385165	1	protein_coding
ENSG00000163378	2088.7	-1.06369	-2.09027	0.342888	-3.10215	0.00192123	0.0325397	3262.61	2958.55	2255.1	1840.8	1405.03	810.098	EOGT	EOGT	EGF domain-specific O-linked N-acetylglucosamine (GlcNAc) transferase [Source:HGNC Symbol;Acc:28526]	3	69024365	69063112	-1	protein_coding
ENSG00000165512	1607.74	0.709948	1.63575	0.228881	3.10182	0.00192338	0.0325462	1212.09	1178.99	1269.01	1508.79	2414.41	2063.16	ZNF22	ZNF22	zinc finger protein 22 [Source:HGNC Symbol;Acc:13012]	10	45495923	45500774	1	protein_coding
ENSG00000189410	134.396	-1.132	-2.19163	0.365089	-3.10062	0.00193118	0.0326483	202.016	213.21	138.362	78.8015	111.939	62.0501	SH2D5	SH2D5	SH2 domain containing 5 [Source:HGNC Symbol;Acc:28819]	1	21046225	21059330	-1	protein_coding
ENSG00000135100	10.3472	-3.32111	-9.99431	1.07162	-3.09915	0.00194075	0.0327553	20.9343	21.1099	14.4557	0	3.85996	1.72361	HNF1A	HNF1A	HNF1 homeobox A [Source:HGNC Symbol;Acc:11621]	12	121416346	121440315	1	protein_coding
ENSG00000228775	152.233	0.984078	1.97805	0.317536	3.09911	0.00194104	0.0327553	99.4378	82.3285	124.939	167.059	250.898	188.736	WEE2-AS1	WEE2-AS1	WEE2 antisense RNA 1 [Source:HGNC Symbol;Acc:48669]	7	141404138	141438146	-1	antisense
ENSG00000189221	2039.78	-1.52373	-2.87533	0.491712	-3.09883	0.00194288	0.0327565	2671.21	2413.91	3994.95	1752.55	979.466	426.594	MAOA	MAOA	monoamine oxidase A [Source:HGNC Symbol;Acc:6833]	X	43515467	43606068	1	protein_coding
ENSG00000227184	65.9273	1.52455	2.87697	0.49204	3.09843	0.00194551	0.032771	25.1211	24.2763	52.6602	85.1056	79.1293	129.271	EPPK1	EPPK1	epiplakin 1 [Source:HGNC Symbol;Acc:15577]	8	144939497	144952632	-1	protein_coding
ENSG00000162873	598.437	-1.19145	-2.28382	0.384604	-3.09785	0.00194927	0.0327747	1047.76	974.22	474.974	403.464	434.246	255.957	KLHDC8A	KLHDC8A	kelch domain containing 8A [Source:HGNC Symbol;Acc:25573]	1	205305220	205326218	-1	protein_coding
ENSG00000111737	3608.41	0.350032	1.27459	0.112988	3.09796	0.00194861	0.0327747	3238.53	3033.49	3246.35	4081.92	3973.83	4076.35	RAB35	RAB35	RAB35, member RAS oncogene family [Source:HGNC Symbol;Acc:9774]	12	120532899	120555306	-1	protein_coding
ENSG00000235770	15.137	2.26409	4.80352	0.731137	3.09667	0.00195705	0.0328728	6.28028	3.16648	6.19532	19.963	32.8097	22.407	LINC00607	LINC00607	long intergenic non-protein coding RNA 607 [Source:HGNC Symbol;Acc:43944]	2	216476286	216708445	-1	lincRNA
ENSG00000256637	20.1924	-3.49383	-11.2654	1.12841	-3.09624	0.0019599	0.0328728	23.0277	16.8879	71.2461	4.20275	5.78995	0	RP11-76I14.1			2	104490768	104694236	1	lincRNA
ENSG00000197465	101.496	1.37139	2.58721	0.442934	3.09616	0.00196044	0.0328728	35.5883	44.3307	89.8321	134.488	141.854	162.881	GYPE	GYPE	glycophorin E (MNS blood group) [Source:HGNC Symbol;Acc:4705]	4	144792020	144826716	-1	protein_coding
ENSG00000126550	15.1579	-3.36671	-10.3153	1.08822	-3.09377	0.00197628	0.0331085	33.4948	31.6648	17.5534	6.30412	1.92998	0	HTN1	HTN1	histatin 1 [Source:HGNC Symbol;Acc:5283]	4	70916119	70924562	1	protein_coding
ENSG00000124875	61.3919	3.71938	13.1718	1.20237	3.09336	0.00197902	0.0331245	7.32699	2.11099	16.5208	293.142	41.4946	7.75626	CXCL6	CXCL6	chemokine (C-X-C motif) ligand 6 [Source:HGNC Symbol;Acc:10643]	4	74702214	74714781	1	protein_coding
ENSG00000168275	884.227	-0.522088	-1.43603	0.168882	-3.09144	0.00199187	0.0333094	1124.17	984.775	1018.1	758.596	776.818	642.908	COA6	COA6	cytochrome c oxidase assembly factor 6 homolog (S. cerevisiae) [Source:HGNC Symbol;Acc:18025]	1	234509202	234519795	1	protein_coding
ENSG00000100813	11034.6	0.387803	1.3084	0.125479	3.09058	0.00199763	0.0333756	9220.5	9761.2	9699.8	11572.3	12768.8	13184.8	ACIN1	ACIN1	apoptotic chromatin condensation inducer 1 [Source:HGNC Symbol;Acc:17066]	14	23527773	23564823	-1	protein_coding
ENSG00000107105	1833.86	-1.08701	-2.12434	0.351871	-3.08923	0.00200675	0.0334675	3250.05	2897.33	1334.06	1137.89	1241.94	1141.89	ELAVL2	ELAVL2	ELAV like neuron-specific RNA binding protein 2 [Source:HGNC Symbol;Acc:3313]	9	23690102	23826335	-1	protein_coding
ENSG00000107771	3961.25	-0.446152	-1.3624	0.144413	-3.08943	0.00200544	0.0334675	4885.01	4559.73	4262.38	3346.44	3099.55	3614.42	CCSER2	CCSER2	coiled-coil serine-rich protein 2 [Source:HGNC Symbol;Acc:29197]	10	86088342	86278273	1	protein_coding
ENSG00000161544	1922.78	-0.700344	-1.62489	0.226766	-3.08839	0.00201241	0.0335318	2212.75	2113.1	2815.77	1592.84	1173.43	1628.81	CYGB	CYGB	cytoglobin [Source:HGNC Symbol;Acc:16505]	17	74523438	74547257	-1	protein_coding
ENSG00000180938	364.809	0.601183	1.51696	0.194747	3.087	0.00202187	0.0336341	321.341	294.483	254.008	408.717	453.546	456.757	ZNF572	ZNF572	zinc finger protein 572 [Source:HGNC Symbol;Acc:26758]	8	125985540	125991631	1	protein_coding
ENSG00000147180	5100.51	0.41252	1.33101	0.133633	3.08695	0.00202219	0.0336341	4454.81	4670.56	4003.21	5926.92	5950.14	5597.43	ZNF711	ZNF711	zinc finger protein 711 [Source:HGNC Symbol;Acc:13128]	X	84498997	84528368	1	protein_coding
ENSG00000143318	23.7776	1.95043	3.86489	0.632051	3.08587	0.00202959	0.0336633	6.28028	13.7214	9.29298	52.5343	28.9497	31.8868	CASQ1	CASQ1	calsequestrin 1 (fast-twitch, skeletal muscle) [Source:HGNC Symbol;Acc:1512]	1	160160285	160171676	1	protein_coding
ENSG00000180745	30.1739	-3.21264	-9.27044	1.04125	-3.08536	0.00203304	0.0336633	59.6627	66.4961	37.1719	4.20275	13.5099	0	CLRN3	CLRN3	clarin 3 [Source:HGNC Symbol;Acc:20795]	10	129676105	129691211	-1	protein_coding
ENSG00000170390	1512.35	0.499094	1.41333	0.161743	3.08572	0.00203057	0.0336633	1156.62	1205.37	1398.08	1645.38	1893.31	1775.32	DCLK2	DCLK2	doublecortin-like kinase 2 [Source:HGNC Symbol;Acc:19002]	4	150999426	151178609	1	protein_coding
ENSG00000182541	1975.44	1.31907	2.49505	0.427505	3.08551	0.00203202	0.0336633	1160.81	1107.21	1123.42	2446	1368.36	4646.86	LIMK2	LIMK2	LIM domain kinase 2 [Source:HGNC Symbol;Acc:6614]	22	31608225	31676066	1	protein_coding
ENSG00000002834	12603.6	0.495346	1.40966	0.160518	3.08591	0.00202927	0.0336633	10438.9	9917.42	11026.6	15090	12806.4	16342.4	LASP1	LASP1	LIM and SH3 protein 1 [Source:HGNC Symbol;Acc:6513]	17	37026112	37078023	1	protein_coding
ENSG00000133104	1887.4	0.797894	1.73856	0.258723	3.08398	0.00204255	0.0337667	1335.61	1375.31	1423.89	3230.86	1922.26	2036.45	SPG20	SPG20	spastic paraplegia 20 (Troyer syndrome) [Source:HGNC Symbol;Acc:18514]	13	36875775	36944317	-1	protein_coding
ENSG00000153982	2886.42	-0.922793	-1.89578	0.299228	-3.08392	0.00204293	0.0337667	4568.9	4293.75	2475.03	2145.5	2227.2	1608.13	GDPD1	GDPD1	glycerophosphodiester phosphodiesterase domain containing 1 [Source:HGNC Symbol;Acc:20883]	17	57297828	57353328	1	protein_coding
ENSG00000100302	39.124	-1.588	-3.00632	0.515043	-3.08324	0.00204758	0.0338135	60.7094	51.7192	64.0183	13.6589	14.4749	30.1632	RASD2	RASD2	RASD family, member 2 [Source:HGNC Symbol;Acc:18229]	22	35936915	35950048	1	protein_coding
ENSG00000185158	346.824	0.739253	1.66931	0.239788	3.08294	0.00204965	0.0338174	244.931	240.652	294.278	361.436	421.701	517.946	LRRC37B	LRRC37B	leucine rich repeat containing 37B [Source:HGNC Symbol;Acc:29070]	17	30334891	30380523	1	protein_coding
ENSG00000229619	171.019	1.13487	2.19598	0.368195	3.08224	0.00205449	0.033867	105.718	110.827	104.288	341.473	202.648	161.158	MBNL1-AS1	MBNL1-AS1	MBNL1 antisense RNA 1 [Source:HGNC Symbol;Acc:44584]	3	151980405	151987344	-1	antisense
ENSG00000105705	1537.07	0.440355	1.35694	0.142909	3.08137	0.00206048	0.0339355	1339.79	1252.87	1320.64	1662.19	1714.79	1932.17	SUGP1	SUGP1	SURP and G patch domain containing 1 [Source:HGNC Symbol;Acc:18643]	19	19386827	19431653	-1	protein_coding
ENSG00000138279	5686.47	-0.410859	-1.32948	0.133355	-3.08095	0.00206342	0.0339539	6831.9	6444.84	6195.32	4808.99	5257.27	4580.5	ANXA7	ANXA7	annexin A7 [Source:HGNC Symbol;Acc:545]	10	75134859	75173834	-1	protein_coding
ENSG00000152936	152.42	-2.24944	-4.75498	0.730278	-3.08025	0.00206826	0.0339746	280.519	225.876	248.845	109.271	40.5296	9.47987	IFLTD1	IFLTD1	intermediate filament tail domain containing 1 [Source:HGNC Symbol;Acc:26683]	12	25562241	25801513	-1	protein_coding
ENSG00000169018	6241.06	0.465957	1.38123	0.151273	3.08024	0.00206836	0.0339746	5510.95	5137.09	5078.1	6420.75	7340.69	7958.78	FEM1B	FEM1B	fem-1 homolog b (C. elegans) [Source:HGNC Symbol;Acc:3649]	15	68570141	68588203	1	protein_coding
ENSG00000165171	166.479	-0.785566	-1.72377	0.255061	-3.07991	0.0020706	0.0339813	203.062	207.932	220.966	117.677	146.679	102.555	WBSCR27	WBSCR27	Williams Beuren syndrome chromosome region 27 [Source:HGNC Symbol;Acc:19068]	7	73248920	73256865	-1	protein_coding
ENSG00000185420	3075.54	-0.650359	-1.56956	0.211328	-3.07748	0.00208756	0.0342293	4357.47	3969.71	2944.84	2188.58	2500.29	2492.34	SMYD3	SMYD3	SET and MYND domain containing 3 [Source:HGNC Symbol;Acc:15513]	1	245912642	246670614	-1	protein_coding
ENSG00000176771	9.80649	-3.52008	-11.4723	1.144	-3.077	0.00209095	0.0342546	13.6073	12.6659	27.8789	2.10137	0	2.58542	NCKAP5	NCKAP5	NCK-associated protein 5 [Source:HGNC Symbol;Acc:29847]	2	133429374	134326034	-1	protein_coding
ENSG00000174718	3032	1.13979	2.20348	0.370585	3.07564	0.00210051	0.0343597	1722.89	1828.11	2128.09	2482.77	3550.2	6479.92	KIAA1551	KIAA1551	KIAA1551 [Source:HGNC Symbol;Acc:25559]	12	32112304	32146039	1	protein_coding
ENSG00000135047	3263.06	-0.54169	-1.45568	0.176127	-3.07556	0.00210108	0.0343597	4202.55	3806.11	3596.38	3060.65	2550.47	2362.21	CTSL	CTSL	cathepsin L [Source:HGNC Symbol;Acc:2537]	9	90340434	90346308	1	protein_coding
ENSG00000105894	14474.6	-1.21593	-2.3229	0.395827	-3.07187	0.00212719	0.0347561	18293.4	16320	26097.8	11602.7	10150.7	4383.15	PTN	PTN	pleiotrophin [Source:HGNC Symbol;Acc:9630]	7	136912088	137028611	-1	protein_coding
ENSG00000139832	155.364	2.23194	4.69764	0.726647	3.07155	0.00212949	0.0347629	48.1488	42.2197	73.3113	84.0549	122.554	561.898	RAB20	RAB20	RAB20, member RAS oncogene family [Source:HGNC Symbol;Acc:18260]	13	111175417	111214080	-1	protein_coding
ENSG00000166188	780.513	0.647527	1.56648	0.210905	3.07023	0.00213892	0.0348861	600.814	553.079	671.159	822.688	900.337	1135	ZNF319	ZNF319	zinc finger protein 319 [Source:HGNC Symbol;Acc:13644]	16	58028572	58034357	-1	protein_coding
ENSG00000185247	35.9246	-3.13232	-8.76842	1.02039	-3.06973	0.00214254	0.0349143	87.9239	58.0521	47.4974	1.05069	19.2998	1.72361	MAGEA11	MAGEA11	melanoma antigen family A, 11 [Source:HGNC Symbol;Acc:6798]	X	148769894	148798926	1	protein_coding
ENSG00000204352	17.803	2.43387	5.40343	0.79302	3.06912	0.0021469	0.0349239	2.09343	7.38845	7.22787	17.8617	30.8797	41.3667	C9orf129	C9orf129	chromosome 9 open reading frame 129 [Source:HGNC Symbol;Acc:31116]	9	96080481	96108696	-1	protein_coding
ENSG00000050628	153.125	-1.88656	-3.69753	0.61467	-3.06923	0.00214615	0.0349239	249.118	222.709	250.91	130.285	42.4596	23.2688	PTGER3	PTGER3	prostaglandin E receptor 3 (subtype EP3) [Source:HGNC Symbol;Acc:9595]	1	71318036	71513491	-1	protein_coding
ENSG00000171680	1867.5	-1.02772	-2.03879	0.335058	-3.06728	0.00216018	0.0350783	2233.69	2468.8	2814.74	1356.44	1621.19	710.129	PLEKHG5	PLEKHG5	pleckstrin homology domain containing, family G (with RhoGef domain) member 5 [Source:HGNC Symbol;Acc:29105]	1	6526152	6580121	-1	protein_coding
ENSG00000160932	5145.26	1.89487	3.7189	0.617748	3.06739	0.00215937	0.0350783	2085.05	2122.6	2334.6	3280.24	3412.21	17636.9	LY6E	LY6E	lymphocyte antigen 6 complex, locus E [Source:HGNC Symbol;Acc:6727]	8	144099399	144105249	1	protein_coding
ENSG00000122691	3018.68	0.877351	1.837	0.286065	3.06697	0.00216242	0.0350839	1839.08	1656.07	2889.08	3280.24	4611.69	3835.9	TWIST1	TWIST1	twist family bHLH transcription factor 1 [Source:HGNC Symbol;Acc:12428]	7	19060614	19157295	-1	protein_coding
ENSG00000273336	9.24532	-4.17607	-18.0769	1.3623	-3.06547	0.00217331	0.0351997	12.5606	32.7203	7.22787	2.10137	0	0.861807	OR7M1P	OR7M1P	olfactory receptor, family 7, subfamily M, member 1 pseudogene [Source:HGNC Symbol;Acc:15128]	10	135294742	135295274	1	pseudogene
ENSG00000261490	55.2735	3.37186	10.3521	1.09995	3.06546	0.00217336	0.0351997	10.4671	8.44395	10.3255	27.3179	9.64991	265.436	RP11-448G15.3			4	10069713	10074643	-1	sense_overlapping
ENSG00000102974	4623.03	0.488709	1.40319	0.159515	3.06371	0.00218611	0.0353752	4200.46	3877.88	3464.21	4872.03	5708.89	5614.67	CTCF	CTCF	CCCTC-binding factor (zinc finger protein) [Source:HGNC Symbol;Acc:13723]	16	67596310	67673086	1	protein_coding
ENSG00000150594	941.691	-2.52952	-5.7738	0.825744	-3.06332	0.00218893	0.03539	2002.36	2315.75	497.69	407.666	395.646	31.025	ADRA2A	ADRA2A	adrenoceptor alpha 2A [Source:HGNC Symbol;Acc:281]	10	112836790	112840658	1	protein_coding
ENSG00000126218	66.2306	-2.51376	-5.71108	0.821091	-3.06149	0.00220238	0.0355763	62.8028	67.5516	207.543	38.8754	15.4399	5.17084	F10	F10	coagulation factor X [Source:HGNC Symbol;Acc:3528]	13	113777128	113803843	1	protein_coding
ENSG00000070785	1118.7	-0.55047	-1.46456	0.179985	-3.05842	0.00222511	0.0359121	1346.07	1474.52	1167.82	942.466	966.921	814.407	EIF2B3	EIF2B3	eukaryotic translation initiation factor 2B, subunit 3 gamma, 58kDa [Source:HGNC Symbol;Acc:3259]	1	45316450	45452282	-1	protein_coding
ENSG00000065320	20.5241	-2.30215	-4.93193	0.752905	-3.05769	0.00223047	0.0359673	36.635	35.8868	29.944	2.10137	12.5449	6.03265	NTN1	NTN1	netrin 1 [Source:HGNC Symbol;Acc:8029]	17	8924859	9147317	1	protein_coding
ENSG00000267365	119.718	-1.62637	-3.08735	0.532225	-3.05579	0.00224468	0.0360993	137.119	156.213	248.845	91.4098	58.8645	25.8542	KCNJ2-AS1	KCNJ2-AS1	KCNJ2 antisense RNA 1 (head to head) [Source:HGNC Symbol;Acc:43720]	17	68163102	68165543	-1	antisense
ENSG00000262049	224.257	0.79681	1.73726	0.260774	3.05556	0.00224638	0.0360993	169.568	147.769	174.501	230.1	278.882	344.723	RP13-1032I1.7			17	79668354	79670330	-1	antisense
ENSG00000132952	1701.49	0.494645	1.40897	0.161884	3.05555	0.00224646	0.0360993	1427.72	1471.36	1339.22	1900.69	1818.04	2251.9	USPL1	USPL1	ubiquitin specific peptidase like 1 [Source:HGNC Symbol;Acc:20294]	13	31191830	31233686	1	protein_coding
ENSG00000106771	5913.98	-0.54564	-1.45967	0.178538	-3.05616	0.00224192	0.0360993	7085.2	7036.97	6934.63	5666.35	4646.43	4114.26	TMEM245	TMEM245	transmembrane protein 245 [Source:HGNC Symbol;Acc:1363]	9	111777432	111882225	-1	protein_coding
ENSG00000232912	10.439	6.76561	108.805	2.21492	3.05456	0.00225389	0.0361559	0	0	0	2.10137	1.92998	58.6028	RP5-1115A15.1			1	8484705	8494898	1	antisense
ENSG00000111344	29.6381	-2.01158	-4.03225	0.658537	-3.05463	0.0022534	0.0361559	68.0364	51.7192	22.7162	14.7096	7.71993	12.9271	RASAL1	RASAL1	RAS protein activator like 1 (GAP1 like) [Source:HGNC Symbol;Acc:9873]	12	113536624	113574044	-1	protein_coding
ENSG00000188505	70.7743	-1.54781	-2.92372	0.506933	-3.05328	0.00226358	0.0362799	92.1108	99.2164	124.939	31.5206	57.8995	18.9597	NCCRP1	NCCRP1	non-specific cytotoxic cell receptor protein 1 homolog (zebrafish) [Source:HGNC Symbol;Acc:33739]	19	39687601	39692524	1	protein_coding
ENSG00000185989	1605.93	1.9263	3.80078	0.6314	3.05083	0.00228208	0.0365449	651.056	636.462	719.689	1063.3	997.801	5567.27	RASA3	RASA3	RAS p21 protein activator 3 [Source:HGNC Symbol;Acc:20331]	13	114747194	114898086	-1	protein_coding
ENSG00000119946	813.073	-0.519015	-1.43298	0.170175	-3.04989	0.00228924	0.0366278	971.35	974.22	928.265	576.827	715.058	712.714	CNNM1	CNNM1	cyclin M1 [Source:HGNC Symbol;Acc:102]	10	101088856	101154087	1	protein_coding
ENSG00000121390	2197.8	0.556869	1.47107	0.182625	3.04925	0.00229415	0.0366431	2025.39	1839.72	1471.39	2614.11	2682.68	2553.53	PSPC1	PSPC1	paraspeckle component 1 [Source:HGNC Symbol;Acc:20320]	13	20248896	20357142	-1	protein_coding
ENSG00000106789	6623.95	-0.978677	-1.97066	0.320956	-3.04926	0.00229407	0.0366431	10232.7	9758.04	6373.95	4489.58	5858.46	3030.97	CORO2A	CORO2A	coronin, actin binding protein, 2A [Source:HGNC Symbol;Acc:2255]	9	100883257	100954922	-1	protein_coding
ENSG00000181135	416.119	0.696144	1.62017	0.228416	3.0477	0.00230602	0.0367693	301.453	288.15	363.459	494.873	442.931	605.85	ZNF707	ZNF707	zinc finger protein 707 [Source:HGNC Symbol;Acc:27815]	8	144766622	144796068	1	protein_coding
ENSG00000130363	784.044	-0.807693	-1.75041	0.265003	-3.04787	0.00230472	0.0367693	889.706	827.507	1276.24	676.642	548.115	486.059	RSPH3	RSPH3	radial spoke 3 homolog (Chlamydomonas) [Source:HGNC Symbol;Acc:21054]	6	159393903	159421219	-1	protein_coding
ENSG00000100351	2365.83	-1.40495	-2.64808	0.461335	-3.04539	0.00232376	0.0369883	4116.72	3923.27	2264.39	907.793	758.483	2224.32	GRAP2	GRAP2	GRB2-related adaptor protein 2 [Source:HGNC Symbol;Acc:4563]	22	40297086	40369725	1	protein_coding
ENSG00000107863	5935.3	-0.561306	-1.4756	0.184312	-3.04541	0.00232365	0.0369883	7289.31	6711.88	7224.77	5400.53	5062.34	3922.94	ARHGAP21	ARHGAP21	Rho GTPase activating protein 21 [Source:HGNC Symbol;Acc:23725]	10	24872538	25012597	-1	protein_coding
ENSG00000203995	93.1461	-1.4011	-2.64103	0.460425	-3.04307	0.00234181	0.0371507	125.606	160.435	119.776	31.5206	40.5296	81.0098	ZYG11A	ZYG11A	zyg-11 family member A, cell cycle regulator [Source:HGNC Symbol;Acc:32058]	1	53308183	53360670	1	protein_coding
ENSG00000111224	462.506	0.790023	1.7291	0.259589	3.04335	0.00233957	0.0371507	326.575	313.482	376.882	612.55	437.141	708.405	PARP11	PARP11	poly (ADP-ribose) polymerase family, member 11 [Source:HGNC Symbol;Acc:1186]	12	3900213	3982608	-1	protein_coding
ENSG00000101384	700.797	-1.73494	-3.32865	0.570133	-3.04304	0.00234199	0.0371507	1020.55	932.001	1280.37	638.818	213.263	119.791	JAG1	JAG1	jagged 1 [Source:HGNC Symbol;Acc:6188]	20	10618332	10654694	-1	protein_coding
ENSG00000104365	2072.34	0.550051	1.46414	0.180718	3.04369	0.00233694	0.0371507	1678.93	1583.24	1784.25	2211.7	2287.99	2887.91	IKBKB	IKBKB	inhibitor of kappa light polypeptide gene enhancer in B-cells, kinase beta [Source:HGNC Symbol;Acc:5960]	8	42128820	42189973	1	protein_coding
ENSG00000145808	1677.01	-2.27286	-4.83281	0.747251	-3.04163	0.00235301	0.0372663	3242.72	3152.76	1941.2	951.922	713.128	60.3265	ADAMTS19	ADAMTS19	ADAM metallopeptidase with thrombospondin type 1 motif, 19 [Source:HGNC Symbol;Acc:17111]	5	128795958	129074376	1	protein_coding
ENSG00000258634	2887.65	0.780285	1.71747	0.256538	3.04159	0.0023533	0.0372663	1997.13	1845	2533.88	2707.62	3924.62	4317.65	RP4-773N10.4			1	110600962	110605177	1	antisense
ENSG00000173698	136.195	-3.94465	-15.3978	1.29718	-3.04094	0.00235841	0.0373153	384.144	381.033	2.06511	23.1151	25.0898	1.72361	GPR64	GPR64	G protein-coupled receptor 64 [Source:HGNC Symbol;Acc:4516]	X	19007427	19140755	-1	protein_coding
ENSG00000113448	1552.59	-0.598709	-1.51436	0.196928	-3.04023	0.00236394	0.0373443	2043.18	1972.72	1594.26	1355.39	1288.26	1061.75	PDE4D	PDE4D	phosphodiesterase 4D, cAMP-specific [Source:HGNC Symbol;Acc:8783]	5	58264865	59817947	-1	protein_coding
ENSG00000216775	2743.64	-0.583411	-1.49839	0.1919	-3.04019	0.00236428	0.0373443	3583.95	3634.06	2654.69	2307.31	2187.63	2094.19	RP1-152L7.5			6	52529946	52533953	1	pseudogene
ENSG00000094755	48.8921	-3.52857	-11.54	1.16089	-3.03953	0.00236944	0.037394	153.867	112.938	3.09766	7.35481	13.5099	2.58542	GABRP	GABRP	gamma-aminobutyric acid (GABA) A receptor, pi [Source:HGNC Symbol;Acc:4089]	5	170190354	170241051	1	protein_coding
ENSG00000103319	3390.32	-0.499129	-1.41336	0.164332	-3.03732	0.00238689	0.0376372	3992.17	3922.21	3998.04	2983.95	3060.95	2384.62	EEF2K	EEF2K	eukaryotic elongation factor-2 kinase [Source:HGNC Symbol;Acc:24615]	16	22217603	22298554	1	protein_coding
ENSG00000187288	9.22605	-3.71073	-13.0931	1.22194	-3.03674	0.00239148	0.037655	25.1211	17.9434	8.26042	2.10137	1.92998	0	CIDEC	CIDEC	cell death-inducing DFFA-like effector c [Source:HGNC Symbol;Acc:24229]	3	9908398	9921938	-1	protein_coding
ENSG00000171408	467.386	0.848919	1.80115	0.27958	3.03641	0.00239412	0.037655	352.742	381.033	267.431	671.389	444.861	686.86	PDE7B	PDE7B	phosphodiesterase 7B [Source:HGNC Symbol;Acc:8792]	6	136172834	136516712	1	protein_coding
ENSG00000178401	992.535	-0.999024	-1.99865	0.329002	-3.03653	0.00239321	0.037655	1339.79	1431.25	1197.76	741.785	855.947	388.675	DNAJC22	DNAJC22	DnaJ (Hsp40) homolog, subfamily C, member 22 [Source:HGNC Symbol;Acc:25802]	12	49740700	49751309	1	protein_coding
ENSG00000173826	86.8771	-1.31692	-2.49134	0.43381	-3.03572	0.00239964	0.0376778	143.4	147.769	80.5391	60.9398	55.0045	33.6105	KCNH6	KCNH6	potassium voltage-gated channel, subfamily H (eag-related), member 6 [Source:HGNC Symbol;Acc:18862]	17	61600695	61626338	1	protein_coding
ENSG00000115297	5007.78	0.705821	1.63107	0.232506	3.03572	0.00239963	0.0376778	3102.46	3701.62	4615.51	7246.59	6088.13	5292.35	TLX2	TLX2	T-cell leukemia homeobox 2 [Source:HGNC Symbol;Acc:5057]	2	74740590	74744274	1	protein_coding
ENSG00000261788	126.829	-1.37096	-2.58642	0.451973	-3.03328	0.00241914	0.0379519	189.455	180.489	178.632	66.1933	110.009	36.1959	RP11-480G7.1			16	46737281	46737937	-1	lincRNA
ENSG00000105855	2206.91	-1.37712	-2.59749	0.454069	-3.03284	0.00242267	0.037975	2687.96	2355.86	4516.39	1878.63	1206.24	596.37	ITGB8	ITGB8	integrin, beta 8 [Source:HGNC Symbol;Acc:6163]	7	20370325	20455377	1	protein_coding
ENSG00000236943	24.081	4.46706	22.1166	1.47349	3.03162	0.00243247	0.0380963	1.04671	2.11099	3.09766	2.10137	7.71993	128.409	RP11-640M9.1			1	144456138	144521970	-1	antisense
ENSG00000230148	8.19185	5.42541	42.9745	1.79021	3.0306	0.0024407	0.0381929	0	0	1.03255	4.20275	7.71993	36.1959	HOXB-AS1	HOXB-AS1	HOXB cluster antisense RNA 1 [Source:HGNC Symbol;Acc:43744]	17	46620913	46628610	1	antisense
ENSG00000148297	2734.14	0.468399	1.38357	0.154649	3.02878	0.00245542	0.0383908	2312.19	2278.81	2291.23	3105.83	3576.26	2840.51	MED22	MED22	mediator complex subunit 22 [Source:HGNC Symbol;Acc:11477]	9	136205160	136214986	-1	protein_coding
ENSG00000144677	914.92	-0.853375	-1.80672	0.281813	-3.02816	0.00246049	0.0384376	1288.5	1129.38	1115.16	833.195	680.319	442.969	CTDSPL	CTDSPL	CTD (carboxy-terminal domain, RNA polymerase II, polypeptide A) small phosphatase-like [Source:HGNC Symbol;Acc:16890]	3	37903451	38025960	1	protein_coding
ENSG00000197106	3853.67	0.949492	1.93119	0.313717	3.02658	0.00247334	0.0386058	3306.57	3009.21	1572.58	4625.12	5582.47	5026.06	SLC6A17	SLC6A17	solute carrier family 6 (neutral amino acid transporter), member 17 [Source:HGNC Symbol;Acc:31399]	1	110693108	110744824	1	protein_coding
ENSG00000174796	766.78	-0.434464	-1.35141	0.143655	-3.02437	0.00249154	0.0388571	858.305	918.279	867.344	689.251	618.559	648.94	THAP6	THAP6	THAP domain containing 6 [Source:HGNC Symbol;Acc:23189]	4	76439156	76475683	1	protein_coding
ENSG00000231154	38.3373	1.48553	2.8002	0.491254	3.02396	0.00249491	0.0388769	12.5606	24.2763	23.7487	45.1795	57.8995	66.3591	MORF4L2-AS1	MORF4L2-AS1	MORF4L2 antisense RNA 1 [Source:HGNC Symbol;Acc:27991]	X	102942212	102946700	1	antisense
ENSG00000100991	5865.32	0.374209	1.29613	0.123776	3.02327	0.00250061	0.0389051	4818.02	5385.13	5123.53	6777.98	6317.8	6769.49	TRPC4AP	TRPC4AP	transient receptor potential cation channel, subfamily C, member 4 associated protein [Source:HGNC Symbol;Acc:16181]	20	33590207	33680674	-1	protein_coding
ENSG00000099194	29124	-0.920406	-1.89265	0.304445	-3.02323	0.00250092	0.0389051	42744.6	43393.4	28195.9	20605	25789.4	14015.6	SCD	SCD	stearoyl-CoA desaturase (delta-9-desaturase) [Source:HGNC Symbol;Acc:10571]	10	102106881	102124591	1	protein_coding
ENSG00000187741	1753.28	0.446201	1.36245	0.147711	3.02076	0.00252137	0.0391903	1536.58	1503.02	1413.56	1831.35	2186.67	2048.51	FANCA	FANCA	Fanconi anemia, complementation group A [Source:HGNC Symbol;Acc:3582]	16	89803957	89883065	-1	protein_coding
ENSG00000249242	278.916	1.18158	2.26826	0.391479	3.01826	0.00254232	0.0394772	221.903	184.711	105.32	477.012	421.701	262.851	TMEM150C	TMEM150C	transmembrane protein 150C [Source:HGNC Symbol;Acc:37263]	4	83404323	83483510	-1	protein_coding
ENSG00000152503	572.022	-1.27367	-2.41777	0.422019	-3.01805	0.0025441	0.0394772	978.677	908.78	540.025	527.445	255.723	221.484	TRIM36	TRIM36	tripartite motif containing 36 [Source:HGNC Symbol;Acc:16280]	5	114460459	114516243	-1	protein_coding
ENSG00000071073	263.088	4.32316	20.0172	1.43312	3.01661	0.00255617	0.0396313	17.7941	24.2763	33.0417	28.3685	77.1993	1397.85	MGAT4A	MGAT4A	mannosyl (alpha-1,3-)-glycoprotein beta-1,4-N-acetylglucosaminyltransferase, isozyme A [Source:HGNC Symbol;Acc:7047]	2	99235569	99347589	-1	protein_coding
ENSG00000110497	1532.76	0.540616	1.45459	0.179245	3.01606	0.00256079	0.0396697	1173.37	1156.82	1416.66	1611.75	1961.83	1876.15	AMBRA1	AMBRA1	autophagy/beclin-1 regulator 1 [Source:HGNC Symbol;Acc:25990]	11	46417964	46615675	-1	protein_coding
ENSG00000225194	15.7432	2.5822	5.98852	0.85627	3.01564	0.00256441	0.0396816	3.14014	3.16648	7.22787	16.811	19.2998	44.8139	LINC00092	LINC00092	long intergenic non-protein coding RNA 92 [Source:HGNC Symbol;Acc:31408]	9	98782014	98790247	-1	lincRNA
ENSG00000050344	223.407	1.66343	3.16768	0.551631	3.01547	0.00256584	0.0396816	75.3634	65.4406	180.697	547.408	202.648	268.884	NFE2L3	NFE2L3	nuclear factor, erythroid 2-like 3 [Source:HGNC Symbol;Acc:7783]	7	26191860	26226745	1	protein_coding
ENSG00000196550	261.703	-0.700999	-1.62563	0.232606	-3.01368	0.00258102	0.0398497	351.696	325.092	295.31	184.921	237.388	175.809	FAM72A	FAM72A	family with sequence similarity 72, member A [Source:HGNC Symbol;Acc:24044]	1	206136916	206155151	1	protein_coding
ENSG00000170881	2471.72	0.477528	1.39236	0.158445	3.01383	0.00257969	0.0398497	2077.73	2238.7	1882.34	3168.87	2761.8	2700.9	RNF139	RNF139	ring finger protein 139 [Source:HGNC Symbol;Acc:17023]	8	125486979	125500155	1	protein_coding
ENSG00000228544	99.9881	0.923611	1.89686	0.306637	3.01207	0.00259471	0.0400277	69.0831	69.6626	68.1485	156.552	132.204	104.279	CCDC183-AS1	CCDC183-AS1	CCDC183 antisense RNA 1 [Source:HGNC Symbol;Acc:44105]	9	139698379	139703300	-1	antisense
ENSG00000115649	2599.23	0.498384	1.41263	0.165478	3.01179	0.00259712	0.0400316	2096.57	2101.49	2266.45	2797.98	2832.25	3500.66	CNPPD1	CNPPD1	cyclin Pas1/PHO80 domain containing 1 [Source:HGNC Symbol;Acc:25220]	2	220036619	220042828	-1	protein_coding
ENSG00000161958	133.119	-0.828178	-1.77544	0.275079	-3.01069	0.00260652	0.0401431	175.848	184.711	150.753	80.9029	93.6041	112.897	FGF11	FGF11	fibroblast growth factor 11 [Source:HGNC Symbol;Acc:3667]	17	7341592	7348256	1	protein_coding
ENSG00000133019	1588.51	-0.861698	-1.81718	0.286302	-3.00975	0.00261462	0.0402343	1735.45	1704.62	2707.35	1290.24	1225.54	867.839	CHRM3	CHRM3	cholinergic receptor, muscarinic 3 [Source:HGNC Symbol;Acc:1952]	1	239549865	240078750	1	protein_coding
ENSG00000152217	91.4954	1.82417	3.54104	0.606249	3.00895	0.00262151	0.0403068	33.4948	34.8313	52.6602	78.8015	82.0242	267.16	SETBP1	SETBP1	SET binding protein 1 [Source:HGNC Symbol;Acc:15573]	18	42260138	42648475	1	protein_coding
ENSG00000109762	764.121	-0.785308	-1.72346	0.261085	-3.00787	0.00263089	0.0404174	917.968	911.946	1070.76	738.633	499.865	445.554	SNX25	SNX25	sorting nexin 25 [Source:HGNC Symbol;Acc:21883]	4	186125391	186291339	1	protein_coding
ENSG00000101180	252.262	0.842783	1.79351	0.280263	3.00711	0.00263744	0.0404845	160.147	185.767	196.185	265.824	288.532	417.114	HRH3	HRH3	histamine receptor H3 [Source:HGNC Symbol;Acc:5184]	20	60790026	60795323	-1	protein_coding
ENSG00000163431	98.9293	1.34274	2.53632	0.446649	3.00625	0.00264492	0.0405657	45.0087	42.2197	80.5391	183.87	94.5691	147.369	LMOD1	LMOD1	leiomodin 1 (smooth muscle) [Source:HGNC Symbol;Acc:6647]	1	201865580	201915715	-1	protein_coding
ENSG00000153253	2986.87	-0.643782	-1.56242	0.214176	-3.00585	0.00264839	0.0405852	4231.86	3810.33	2884.95	2600.45	2145.18	2248.45	SCN3A	SCN3A	sodium channel, voltage-gated, type III, alpha subunit [Source:HGNC Symbol;Acc:10590]	2	165944032	166060577	-1	protein_coding
ENSG00000176387	197.942	1.43104	2.69641	0.476143	3.00548	0.00265164	0.0406015	80.5969	107.66	133.199	149.198	257.653	459.343	HSD11B2	HSD11B2	hydroxysteroid (11-beta) dehydrogenase 2 [Source:HGNC Symbol;Acc:5209]	16	67464555	67471456	1	protein_coding
ENSG00000259518	116.432	-1.83985	-3.57973	0.61243	-3.00418	0.00266295	0.040741	187.362	238.541	119.776	92.4604	41.4946	18.9597	RP11-597K23.2		Uncharacterized protein [Source:UniProtKB/TrEMBL;Acc:H0YK81]	15	82380935	82390035	1	protein_coding
ENSG00000182010	577.747	0.812756	1.75656	0.27066	3.00287	0.00267449	0.0408837	389.377	382.089	486.332	532.698	803.838	872.148	RTKN2	RTKN2	rhotekin 2 [Source:HGNC Symbol;Acc:19364]	10	63942794	64028466	-1	protein_coding
ENSG00000245526	7.22171	5.23888	37.7624	1.74548	3.00139	0.00268748	0.0410484	0	1.05549	0	5.25343	7.71993	29.3014	LINC00461	LINC00461	long intergenic non-protein coding RNA 461 [Source:HGNC Symbol;Acc:42810]	5	87803363	87986858	-1	lincRNA
ENSG00000114446	4055.31	-1.33322	-2.51964	0.44429	-3.00078	0.00269287	0.0410967	7442.13	7117.19	2859.14	2576.28	2978.93	1358.21	IFT57	IFT57	intraflagellar transport 57 homolog (Chlamydomonas) [Source:HGNC Symbol;Acc:17367]	3	107879659	107941417	-1	protein_coding
ENSG00000204711	590.135	-2.24418	-4.73768	0.748016	-3.00018	0.00269823	0.0411108	974.49	1119.88	829.14	208.036	385.996	23.2688	C9orf135	C9orf135	chromosome 9 open reading frame 135 [Source:HGNC Symbol;Acc:31422]	9	72435709	72521148	1	protein_coding
ENSG00000107282	2578.92	-1.38798	-2.61713	0.462627	-3.00022	0.00269782	0.0411108	4020.43	4067.87	3106.95	1924.86	1819.97	533.458	APBA1	APBA1	amyloid beta (A4) precursor protein-binding, family A, member 1 [Source:HGNC Symbol;Acc:578]	9	72042446	72287222	-1	protein_coding
ENSG00000104679	1366.01	0.551831	1.46594	0.184004	2.99901	0.00270861	0.0412351	1151.38	1114.6	1057.33	1748.34	1776.55	1347.87	R3HCC1	R3HCC1	R3H domain and coiled-coil containing 1 [Source:HGNC Symbol;Acc:27329]	8	23127633	23153792	1	protein_coding
ENSG00000116678	163.32	-0.808875	-1.75184	0.269737	-2.99875	0.0027109	0.041236	199.922	172.045	251.943	116.626	110.974	128.409	LEPR	LEPR	leptin receptor [Source:HGNC Symbol;Acc:6554]	1	65886248	66107242	1	protein_coding
ENSG00000165806	861.297	-0.648508	-1.56755	0.21628	-2.99846	0.00271347	0.0412412	1219.42	1014.33	921.037	777.508	577.065	658.42	CASP7	CASP7	caspase 7, apoptosis-related cysteine peptidase [Source:HGNC Symbol;Acc:1508]	10	115438942	115490662	1	protein_coding
ENSG00000116871	5698.37	0.347081	1.27198	0.11579	2.9975	0.00272204	0.0413375	4880.83	4954.49	5213.36	6470.13	6095.85	6575.58	MAP7D1	MAP7D1	MAP7 domain containing 1 [Source:HGNC Symbol;Acc:25514]	1	36621180	36646450	1	protein_coding
ENSG00000073464	111.74	2.04388	4.12354	0.682021	2.9968	0.00272828	0.0413645	24.0744	20.0544	86.7344	132.387	116.764	290.429	CLCN4	CLCN4	chloride channel, voltage-sensitive 4 [Source:HGNC Symbol;Acc:2022]	X	10125024	10205700	1	protein_coding
ENSG00000169241	1692.1	-0.42781	-1.34519	0.142753	-2.99685	0.00272785	0.0413645	1967.82	1974.83	1880.28	1519.29	1507.32	1303.05	SLC50A1	SLC50A1	solute carrier family 50 (sugar efflux transporter), member 1 [Source:HGNC Symbol;Acc:30657]	1	155107820	155111329	1	protein_coding
ENSG00000137601	1386.59	-0.531567	-1.4455	0.177489	-2.99493	0.00274511	0.0415854	1794.07	1617.02	1506.49	1049.64	1294.05	1058.3	NEK1	NEK1	NIMA-related kinase 1 [Source:HGNC Symbol;Acc:7744]	4	170314426	170533780	-1	protein_coding
ENSG00000121690	303.209	-0.606411	-1.52247	0.202544	-2.99398	0.00275367	0.0416811	352.742	375.756	369.654	213.289	275.987	231.826	DEPDC7	DEPDC7	DEP domain containing 7 [Source:HGNC Symbol;Acc:29899]	11	33037410	33055128	1	protein_coding
ENSG00000132026	65.7992	-1.42468	-2.68456	0.475958	-2.9933	0.0027598	0.0417397	125.606	101.327	60.9206	23.1151	42.4596	41.3667	RTBDN	RTBDN	retbindin [Source:HGNC Symbol;Acc:30310]	19	12936292	12946242	-1	protein_coding
ENSG00000010219	1454.43	-1.06072	-2.08597	0.354435	-2.99271	0.00276509	0.0417515	2164.6	2328.42	1405.3	1162.06	1099.12	567.069	DYRK4	DYRK4	dual-specificity tyrosine-(Y)-phosphorylation regulated kinase 4 [Source:HGNC Symbol;Acc:3095]	12	4671370	4723325	1	protein_coding
ENSG00000100505	1798.67	-1.32301	-2.50187	0.442069	-2.99276	0.0027647	0.0417515	2516.3	2550.07	2643.34	1570.78	1087.54	424.009	TRIM9	TRIM9	tripartite motif containing 9 [Source:HGNC Symbol;Acc:16288]	14	51441980	51562779	-1	protein_coding
ENSG00000120699	1276.57	0.446862	1.36307	0.149354	2.99195	0.00277199	0.0418216	1114.75	1124.1	1002.61	1377.45	1588.38	1452.14	EXOSC8	EXOSC8	exosome component 8 [Source:HGNC Symbol;Acc:17035]	13	37572953	37583750	1	protein_coding
ENSG00000152492	5625.88	0.419699	1.33765	0.140292	2.9916	0.00277517	0.0418355	5011.66	4581.9	4845.77	7030.15	6366.05	5919.75	CCDC50	CCDC50	coiled-coil domain containing 50 [Source:HGNC Symbol;Acc:18111]	3	191046866	191116459	1	protein_coding
ENSG00000152193	1306.3	0.532266	1.4462	0.17797	2.99076	0.00278286	0.0419173	1104.28	1156.82	942.721	1636.97	1632.76	1364.24	RNF219	RNF219	ring finger protein 219 [Source:HGNC Symbol;Acc:20308]	13	79188426	79233314	-1	protein_coding
ENSG00000198300	248.295	-1.22446	-2.33668	0.409566	-2.98966	0.00279287	0.0420339	415.545	410.587	216.836	182.82	171.768	92.2133	PEG3	PEG3	paternally expressed 3 [Source:HGNC Symbol;Acc:8826]	19	57321445	57352096	-1	protein_coding
ENSG00000149782	1555.2	-0.474725	-1.38965	0.158824	-2.989	0.00279892	0.0420907	1815	1801.73	1809.03	1386.91	1389.59	1128.97	PLCB3	PLCB3	phospholipase C, beta 3 (phosphatidylinositol-specific) [Source:HGNC Symbol;Acc:9056]	11	64018995	64036622	1	protein_coding
ENSG00000254369	9.54925	3.67346	12.7591	1.22972	2.98723	0.00281518	0.0421948	0	1.05549	3.09766	10.5069	27.9847	14.6507	HOXA-AS3	HOXA-AS3	HOXA cluster antisense RNA 3 [Source:HGNC Symbol;Acc:43748]	7	27169596	27195542	1	antisense
ENSG00000087589	71.873	3.39027	10.4851	1.13518	2.98656	0.00282136	0.0421948	15.7007	8.44395	13.4232	26.2672	10.6149	356.788	CASS4	CASS4	Cas scaffolding protein family member 4 [Source:HGNC Symbol;Acc:15878]	20	54987168	55034396	1	protein_coding
ENSG00000140092	98.5835	1.78483	3.44578	0.597575	2.98679	0.00281924	0.0421948	27.2146	23.2209	82.6042	142.893	106.149	209.419	FBLN5	FBLN5	fibulin 5 [Source:HGNC Symbol;Acc:3602]	14	92335756	92414331	-1	protein_coding
ENSG00000223414	207.784	-2.68462	-6.42912	0.898709	-2.9872	0.00281547	0.0421948	364.256	420.086	294.278	112.423	53.0745	2.58542	LINC00473	LINC00473	long intergenic non-protein coding RNA 473 [Source:HGNC Symbol;Acc:21160]	6	166322290	166401536	-1	lincRNA
ENSG00000198570	220.102	-1.38162	-2.60561	0.462621	-2.98651	0.0028218	0.0421948	381.004	390.533	182.762	95.6125	186.243	84.457	RD3	RD3	retinal degeneration 3 [Source:HGNC Symbol;Acc:19689]	1	211649864	211666259	-1	protein_coding
ENSG00000253710	372.089	0.632239	1.54997	0.211647	2.98723	0.00281517	0.0421948	304.594	320.87	249.878	484.367	473.811	399.016	ALG11	ALG11	ALG11, alpha-1,2-mannosyltransferase [Source:HGNC Symbol;Acc:32456]	13	52586534	52603800	1	protein_coding
ENSG00000213626	1819	0.893559	1.85775	0.29911	2.98739	0.00281367	0.0421948	1203.72	1196.93	1418.73	1921.71	1808.39	3364.49	LBH	LBH	limb bud and heart development [Source:HGNC Symbol;Acc:29532]	2	30454397	30546596	1	protein_coding
ENSG00000156103	3270.51	-0.6973	-1.62147	0.233584	-2.98522	0.00283373	0.042339	3877.03	3912.71	4347.05	3155.21	2398	1933.03	MMP16	MMP16	matrix metallopeptidase 16 (membrane-inserted) [Source:HGNC Symbol;Acc:7162]	8	89044237	89340254	-1	protein_coding
ENSG00000078328	35.2955	-2.85287	-7.22438	0.95602	-2.98411	0.002844	0.0424582	75.3634	103.438	7.22787	6.30412	12.5449	6.89445	RBFOX1	RBFOX1	RNA binding protein, fox-1 homolog (C. elegans) 1 [Source:HGNC Symbol;Acc:18222]	16	6069095	7763340	1	protein_coding
ENSG00000175213	321.34	0.590566	1.50584	0.197963	2.98321	0.00285239	0.0425491	267.959	226.931	274.659	375.095	362.837	420.562	ZNF408	ZNF408	zinc finger protein 408 [Source:HGNC Symbol;Acc:20041]	11	46722368	46727462	1	protein_coding
ENSG00000125266	3323.74	1.56255	2.95375	0.523998	2.98197	0.002864	0.0426878	934.715	927.779	3181.3	6626.68	4782.5	3489.45	EFNB2	EFNB2	ephrin-B2 [Source:HGNC Symbol;Acc:3227]	13	107142079	107187462	-1	protein_coding
ENSG00000270093	97.7001	1.25937	2.39391	0.422497	2.98078	0.00287516	0.0428198	63.8495	74.94	34.0742	106.119	140.889	166.329	AP000473.8			21	18015848	18017384	1	lincRNA
ENSG00000142484	16.7503	-3.50755	-11.3731	1.17766	-2.97841	0.00289746	0.0430006	26.1678	44.3307	21.6836	7.35481	0.964991	0	TM4SF5	TM4SF5	transmembrane 4 L six family member 5 [Source:HGNC Symbol;Acc:11857]	17	4675179	4686506	1	protein_coding
ENSG00000214870	27.0086	3.34067	10.1308	1.12172	2.97816	0.00289988	0.0430006	5.23357	2.11099	7.22787	9.45618	17.3698	120.653	AC004540.5			7	26438213	26538594	1	lincRNA
ENSG00000130600	33.1726	-2.474	-5.55582	0.830416	-2.97923	0.00288975	0.0430006	73.2699	74.94	20.6511	7.35481	3.85996	18.9597	H19	H19	H19, imprinted maternally expressed transcript (non-protein coding) [Source:HGNC Symbol;Acc:4713]	11	2016406	2022700	-1	processed_transcript
ENSG00000271947	107.844	-0.790307	-1.72944	0.26547	-2.97702	0.00291068	0.0430006	138.166	149.88	121.841	85.1056	76.2343	75.839	RP11-439M11.1			2	7045855	7046432	-1	lincRNA
ENSG00000170681	370.828	0.581621	1.49653	0.195347	2.97737	0.00290728	0.0430006	335.995	271.262	283.952	425.528	482.496	425.732	MURC	MURC	muscle-related coiled-coil protein [Source:HGNC Symbol;Acc:33742]	9	103340361	103350188	1	protein_coding
ENSG00000172687	565.811	0.587561	1.5027	0.197274	2.9784	0.00289759	0.0430006	481.488	501.359	373.784	646.172	703.479	688.583	ZNF738	ZNF738	zinc finger protein 738 [Source:HGNC Symbol;Acc:32469]	19	21541732	21562104	1	protein_coding
ENSG00000170542	678.935	3.89564	14.8835	1.30853	2.97711	0.00290975	0.0430006	117.232	136.159	3.09766	878.374	483.461	2455.29	SERPINB9	SERPINB9	serpin peptidase inhibitor, clade B (ovalbumin), member 9 [Source:HGNC Symbol;Acc:8955]	6	2887500	2903514	-1	protein_coding
ENSG00000168806	904.28	0.591072	1.50637	0.198553	2.97689	0.00291188	0.0430006	804.923	728.29	631.922	939.314	1107.81	1213.42	LCMT2	LCMT2	leucine carboxyl methyltransferase 2 [Source:HGNC Symbol;Acc:17558]	15	43619974	43622803	-1	protein_coding
ENSG00000120725	1575.47	-0.626508	-1.54382	0.210439	-2.97715	0.00290938	0.0430006	1982.48	1866.11	1887.51	1486.72	1245.8	984.183	SIL1	SIL1	SIL1 nucleotide exchange factor [Source:HGNC Symbol;Acc:24624]	5	138282409	138629246	-1	protein_coding
ENSG00000119471	2117.75	-0.419511	-1.33747	0.140927	-2.97679	0.00291285	0.0430006	2414.77	2492.02	2363.51	1771.46	1985.95	1678.8	HSDL2	HSDL2	hydroxysteroid dehydrogenase like 2 [Source:HGNC Symbol;Acc:18572]	9	115142217	115234690	1	protein_coding
ENSG00000099953	3711.89	1.02736	2.03829	0.344963	2.97818	0.00289969	0.0430006	1966.77	1918.89	3444.6	3493.53	6441.32	5006.23	MMP11	MMP11	matrix metallopeptidase 11 (stromelysin 3) [Source:HGNC Symbol;Acc:7157]	22	24110413	24126503	1	protein_coding
ENSG00000237978	87.4732	1.19645	2.29175	0.402051	2.97586	0.00292167	0.043062	49.1955	34.8313	75.3764	109.271	138.959	117.206	RP11-385J1.2			3	178244293	178578193	-1	antisense
ENSG00000048545	331.6	-1.32307	-2.50197	0.444592	-2.97591	0.00292119	0.043062	436.48	447.529	536.928	305.75	169.838	93.0751	GUCA1A	GUCA1A	guanylate cyclase activator 1A (retina) [Source:HGNC Symbol;Acc:4678]	6	42123144	42147794	1	protein_coding
ENSG00000134258	23.2062	-1.93387	-3.82078	0.649933	-2.97548	0.00292527	0.0430808	41.8685	24.2763	44.3998	5.25343	9.64991	13.7889	VTCN1	VTCN1	V-set domain containing T cell activation inhibitor 1 [Source:HGNC Symbol;Acc:28873]	1	117686209	117753556	-1	protein_coding
ENSG00000185650	2286.69	1.61104	3.05472	0.54156	2.97482	0.00293164	0.0431403	720.139	601.631	2062.01	2855.77	2145.18	5335.44	ZFP36L1	ZFP36L1	ZFP36 ring finger protein-like 1 [Source:HGNC Symbol;Acc:1107]	14	69254377	69263190	-1	protein_coding
ENSG00000077264	290.2	-0.851516	-1.8044	0.286459	-2.97256	0.00295327	0.0434241	413.452	394.755	311.831	263.722	159.224	198.216	PAK3	PAK3	p21 protein (Cdc42/Rac)-activated kinase 3 [Source:HGNC Symbol;Acc:8592]	X	110187513	110470589	1	protein_coding
ENSG00000165476	5371.49	-0.559498	-1.47376	0.188285	-2.97155	0.00296303	0.0434985	6889.47	5905.49	6404.93	5076.92	4273.95	3678.19	REEP3	REEP3	receptor accessory protein 3 [Source:HGNC Symbol;Acc:23711]	10	65281123	65384883	1	protein_coding
ENSG00000182168	10659.5	-0.624218	-1.54137	0.210064	-2.97157	0.00296285	0.0434985	13514.1	13074.4	12201.7	8380.28	10147.8	6638.5	UNC5C	UNC5C	unc-5 homolog C (C. elegans) [Source:HGNC Symbol;Acc:12569]	4	96083655	96470357	-1	protein_coding
ENSG00000232310	12.0942	-2.89496	-7.43825	0.975449	-2.96783	0.00299913	0.0439316	27.2146	27.4428	9.29298	4.20275	0.964991	3.44723	RP11-557H15.4			6	134846452	134980974	-1	lincRNA
ENSG00000177191	79.7047	2.70366	6.51452	0.911006	2.96777	0.00299965	0.0439316	17.7941	21.1099	24.7813	45.1795	28.9497	340.414	B3GNT8	B3GNT8	UDP-GlcNAc:betaGal beta-1,3-N-acetylglucosaminyltransferase 8 [Source:HGNC Symbol;Acc:24139]	19	41931264	41934635	-1	protein_coding
ENSG00000128487	127.873	2.72029	6.59005	0.916602	2.9678	0.00299943	0.0439316	24.0744	29.5538	47.4974	40.9768	67.5494	557.589	SPECC1	SPECC1	sperm antigen with calponin homology and coiled-coil domains 1 [Source:HGNC Symbol;Acc:30615]	17	19912657	20222339	1	protein_coding
ENSG00000232233	31.0915	-1.8263	-3.54628	0.615595	-2.96673	0.00300985	0.0440461	62.8028	52.7747	29.944	9.45618	21.2298	10.3417	RP11-573D15.2			3	186528669	186543310	-1	lincRNA
ENSG00000060982	26991.4	-0.455022	-1.3708	0.153438	-2.96552	0.00302175	0.0441853	32401	32160.9	29076.7	23469.2	24761.7	20079.2	BCAT1	BCAT1	branched chain amino-acid transaminase 1, cytosolic [Source:HGNC Symbol;Acc:976]	12	24964295	25102393	-1	protein_coding
ENSG00000102755	639.604	-2.12262	-4.35483	0.716159	-2.96389	0.00303779	0.0443639	1298.97	1341.53	480.137	418.173	255.723	43.0903	FLT1	FLT1	fms-related tyrosine kinase 1 [Source:HGNC Symbol;Acc:3763]	13	28874489	29069265	-1	protein_coding
ENSG00000179454	1952.98	-0.402567	-1.32186	0.135828	-2.96379	0.00303876	0.0443639	2328.94	2093.04	2248.9	1780.91	1586.45	1679.66	KLHL28	KLHL28	kelch-like family member 28 [Source:HGNC Symbol;Acc:19741]	14	45393522	45511525	-1	protein_coding
ENSG00000139629	5966.85	-0.8601	-1.81516	0.290242	-2.96339	0.00304275	0.0443873	7926.76	7682.94	7473.62	4920.37	5148.23	2649.19	GALNT6	GALNT6	UDP-N-acetyl-alpha-D-galactosamine:polypeptide N-acetylgalactosaminyltransferase 6 (GalNAc-T6) [Source:HGNC Symbol;Acc:4128]	12	51745031	51786651	-1	protein_coding
ENSG00000180155	102.67	1.30343	2.46815	0.439888	2.96309	0.00304568	0.044395	56.5225	69.6626	51.6276	85.1056	142.819	210.281	LYNX1	LYNX1	Ly6/neurotoxin 1 [Source:HGNC Symbol;Acc:29604]	8	143845752	143859640	-1	protein_coding
ENSG00000004766	5915.43	-0.974729	-1.96527	0.329031	-2.96242	0.00305227	0.0444561	8372.66	8659.27	6490.63	5775.63	3559.85	2634.54	CCDC132	CCDC132	coiled-coil domain containing 132 [Source:HGNC Symbol;Acc:25956]	7	92861653	92988338	1	protein_coding
ENSG00000177453	119.179	-1.12321	-2.17831	0.379257	-2.9616	0.0030604	0.0445394	138.166	124.548	227.162	92.4604	64.6544	68.0827	NIM1K	NIM1K	NIM1 serine/threonine protein kinase [Source:HGNC Symbol;Acc:28646]	5	43192173	43280952	1	protein_coding
ENSG00000232018	25.6437	-1.66917	-3.18032	0.563762	-2.96078	0.00306862	0.0446239	35.5883	47.4972	34.0742	12.6082	7.71993	16.3743	AL132709.8			14	101426846	101433377	1	lincRNA
ENSG00000213171	34.443	-2.05114	-4.14433	0.692919	-2.96014	0.003075	0.0446816	66.9897	54.8857	44.3998	25.2165	4.82496	10.3417	LINGO4	LINGO4	leucine rich repeat and Ig domain containing 4 [Source:HGNC Symbol;Acc:31814]	1	151772740	151778630	-1	protein_coding
ENSG00000105552	1036.41	-0.464076	-1.37943	0.156793	-2.9598	0.00307839	0.0446958	1199.53	1176.88	1228.74	798.522	973.676	841.123	BCAT2	BCAT2	branched chain amino-acid transaminase 2, mitochondrial [Source:HGNC Symbol;Acc:977]	19	49298319	49314286	-1	protein_coding
ENSG00000115944	5541.15	-0.372722	-1.29479	0.125966	-2.9589	0.00308737	0.044791	6589.06	5925.54	6243.85	5073.77	4814.34	4600.32	COX7A2L	COX7A2L	cytochrome c oxidase subunit VIIa polypeptide 2 like [Source:HGNC Symbol;Acc:2289]	2	42560686	42652228	-1	protein_coding
ENSG00000108039	6508.67	-0.371415	-1.29362	0.125545	-2.95843	0.0030921	0.0448245	7572.97	7468.67	6984.19	5392.12	6041.81	5592.26	XPNPEP1	XPNPEP1	X-prolyl aminopeptidase (aminopeptidase P) 1, soluble [Source:HGNC Symbol;Acc:12822]	10	111624524	111683311	-1	protein_coding
ENSG00000234899	98.6962	-1.0802	-2.11433	0.36519	-2.95792	0.00309727	0.0448644	127.699	163.601	110.483	69.3453	76.2343	44.8139	SOX9-AS1	SOX9-AS1	SOX9 antisense RNA 1 [Source:HGNC Symbol;Acc:49321]	17	70033455	70217977	-1	processed_transcript
ENSG00000184545	1083.64	0.380999	1.30224	0.128837	2.95723	0.00310418	0.0449293	907.501	963.665	953.046	1233.51	1185.01	1259.1	DUSP8	DUSP8	dual specificity phosphatase 8 [Source:HGNC Symbol;Acc:3074]	11	1575274	1593150	-1	protein_coding
ENSG00000089335	3918.27	0.426067	1.34357	0.144112	2.95651	0.00311145	0.0449993	3531.61	3510.57	2989.24	4707.08	4405.18	4365.91	ZNF302	ZNF302	zinc finger protein 302 [Source:HGNC Symbol;Acc:13848]	19	35168544	35177302	1	protein_coding
ENSG00000134193	13.7	4.66922	25.4433	1.5806	2.95407	0.00313613	0.0451493	0	0	3.09766	14.7096	5.78995	58.6028	REG4	REG4	regenerating islet-derived family, member 4 [Source:HGNC Symbol;Acc:22977]	1	120336641	120354283	-1	protein_coding
ENSG00000172456	282.834	-0.76152	-1.69528	0.257693	-2.95514	0.00312525	0.0451493	366.35	356.757	343.84	227.999	246.073	155.987	FGGY	FGGY	FGGY carbohydrate kinase domain containing [Source:HGNC Symbol;Acc:25610]	1	59762310	60233347	1	protein_coding
ENSG00000161647	353.571	0.660809	1.58097	0.223683	2.95422	0.00313462	0.0451493	276.332	273.373	272.594	385.602	386.961	526.564	MPP3	MPP3	membrane protein, palmitoylated 3 (MAGUK p55 subfamily member 3) [Source:HGNC Symbol;Acc:7221]	17	41878167	41910538	-1	protein_coding
ENSG00000198075	395.197	-0.737315	-1.66707	0.249595	-2.95404	0.00313645	0.0451493	440.666	409.531	631.922	288.939	301.077	299.047	SULT1C4	SULT1C4	sulfotransferase family, cytosolic, 1C, member 4 [Source:HGNC Symbol;Acc:11457]	2	108994367	109004513	1	protein_coding
ENSG00000108270	2528.48	-0.527024	-1.44095	0.17839	-2.95434	0.00313337	0.0451493	3107.69	3105.26	2743.49	1769.36	2102.72	2342.39	AATF	AATF	apoptosis antagonizing transcription factor [Source:HGNC Symbol;Acc:19235]	17	35306175	35414171	1	protein_coding
ENSG00000116675	4549.24	-0.694074	-1.61785	0.234945	-2.9542	0.00313478	0.0451493	6089.78	5869.6	4908.76	4169.13	3624.51	2633.68	DNAJC6	DNAJC6	DnaJ (Hsp40) homolog, subfamily C, member 6 [Source:HGNC Symbol;Acc:15469]	1	65713902	65881552	1	protein_coding
ENSG00000135643	176.622	0.72942	1.65797	0.247008	2.95302	0.00314685	0.0452637	120.372	125.604	152.818	192.276	240.283	228.379	KCNMB4	KCNMB4	potassium large conductance calcium-activated channel, subfamily M, beta member 4 [Source:HGNC Symbol;Acc:6289]	12	70760056	70828072	1	protein_coding
ENSG00000230590	316.661	0.550771	1.46487	0.186596	2.95168	0.00316046	0.0453891	231.324	263.873	275.692	357.234	391.786	380.057	FTX	FTX	FTX transcript, XIST regulator (non-protein coding) [Source:HGNC Symbol;Acc:37190]	X	73183790	73513409	-1	lincRNA
ENSG00000099284	5016.32	0.765043	1.69942	0.259188	2.95169	0.00316043	0.0453891	3714.79	3555.96	3879.3	4318.32	7635.97	6993.56	H2AFY2	H2AFY2	H2A histone family, member Y2 [Source:HGNC Symbol;Acc:14453]	10	71812552	71872036	1	protein_coding
ENSG00000101188	34.1875	-1.46367	-2.7581	0.495957	-2.95121	0.00316529	0.0454231	47.1021	64.3851	39.237	13.6589	18.3348	22.407	NTSR1	NTSR1	neurotensin receptor 1 (high affinity) [Source:HGNC Symbol;Acc:8039]	20	61340189	61394123	1	protein_coding
ENSG00000171045	339.323	1.16719	2.24574	0.39578	2.94908	0.00318718	0.0457019	188.408	149.88	289.115	349.879	382.136	676.518	TSNARE1	TSNARE1	t-SNARE domain containing 1 [Source:HGNC Symbol;Acc:26437]	8	143293441	143484601	-1	protein_coding
ENSG00000215252	357.817	1.9021	3.73757	0.645175	2.94819	0.0031964	0.0457985	107.811	169.934	175.534	161.806	398.541	1133.28	GOLGA8B	GOLGA8B	golgin A8 family, member B [Source:HGNC Symbol;Acc:31973]	15	34817408	34880704	-1	protein_coding
ENSG00000197774	878.922	0.451713	1.36766	0.153259	2.94739	0.00320469	0.0458818	682.457	819.063	725.885	1005.51	1014.21	1026.41	EME2	EME2	essential meiotic structure-specific endonuclease subunit 2 [Source:HGNC Symbol;Acc:27289]	16	1823208	1831709	1	protein_coding
ENSG00000158764	30.6891	-2.71745	-6.57708	0.922095	-2.94704	0.00320835	0.0458988	56.5225	93.9389	9.29298	9.45618	10.6149	4.30903	ITLN2	ITLN2	intelectin 2 [Source:HGNC Symbol;Acc:20599]	1	160914815	160924589	-1	protein_coding
ENSG00000149328	782.679	-1.50419	-2.83666	0.510886	-2.94429	0.00323701	0.046273	1443.42	1599.07	429.542	350.929	573.205	299.909	GLB1L2	GLB1L2	galactosidase, beta 1-like 2 [Source:HGNC Symbol;Acc:25129]	11	134201768	134248235	1	protein_coding
ENSG00000271417	49.8758	-1.24608	-2.37196	0.423304	-2.9437	0.00324309	0.0462885	69.0831	84.4395	56.7904	33.622	33.7747	21.5452	RP11-909M7.3			14	101433989	101452987	1	lincRNA
ENSG00000188315	330.13	1.53898	2.90588	0.522791	2.94377	0.00324238	0.0462885	183.175	185.767	138.362	291.04	266.338	916.1	C3orf62	C3orf62	chromosome 3 open reading frame 62 [Source:HGNC Symbol;Acc:24771]	3	49306035	49315342	-1	protein_coding
ENSG00000016402	14.4591	-2.19388	-4.57534	0.745804	-2.94163	0.00326491	0.0465126	18.8408	26.3873	25.8138	8.40549	3.85996	3.44723	IL20RA	IL20RA	interleukin 20 receptor, alpha [Source:HGNC Symbol;Acc:6003]	6	137321108	137366298	-1	protein_coding
ENSG00000182912	179.63	0.905923	1.87374	0.307981	2.94149	0.00326634	0.0465126	120.372	127.715	127.004	180.718	311.692	210.281	C21orf90	C21orf90	chromosome 21 open reading frame 90 [Source:HGNC Symbol;Acc:16428]	21	45937099	45945835	1	protein_coding
ENSG00000155093	1077.21	0.622614	1.53966	0.211658	2.9416	0.00326522	0.0465126	786.082	738.845	1020.16	1200.94	1248.7	1468.52	PTPRN2	PTPRN2	protein tyrosine phosphatase, receptor type, N polypeptide 2 [Source:HGNC Symbol;Acc:9677]	7	157331750	158380480	-1	protein_coding
ENSG00000253540	103.819	-0.774413	-1.71049	0.263332	-2.94083	0.00327338	0.0465413	122.465	138.27	132.167	83.0043	77.1993	69.8063	FAM86HP	FAM86HP	family with sequence similarity 86, member H, pseudogene [Source:HGNC Symbol;Acc:42359]	3	129817935	129830315	-1	pseudogene
ENSG00000244968	531.243	-0.773045	-1.70887	0.262857	-2.94094	0.0032722	0.0465413	660.476	673.405	676.322	462.302	440.036	274.916	LIFR-AS1	LIFR-AS1	LIFR antisense RNA 1 [Source:HGNC Symbol;Acc:43600]	5	38556888	38671318	1	antisense
ENSG00000031823	3463.96	0.407239	1.32615	0.138507	2.94021	0.0032799	0.0465982	2958.01	2769.61	3207.11	3850.77	4197.71	3800.57	RANBP3	RANBP3	RAN binding protein 3 [Source:HGNC Symbol;Acc:9850]	19	5916150	5978153	-1	protein_coding
ENSG00000176907	238.959	-2.93011	-7.6217	0.996794	-2.93954	0.00328703	0.0466462	422.872	414.809	429.542	114.525	51.1445	0.861807	C8orf4	C8orf4	chromosome 8 open reading frame 4 [Source:HGNC Symbol;Acc:1357]	8	40010989	40012821	1	protein_coding
ENSG00000088367	4517.52	-0.845977	-1.79748	0.287805	-2.93942	0.00328832	0.0466462	6625.7	6444.84	4344.98	3906.45	3461.42	2321.71	EPB41L1	EPB41L1	erythrocyte membrane protein band 4.1-like 1 [Source:HGNC Symbol;Acc:3378]	20	34679426	34820721	1	protein_coding
ENSG00000158856	763.8	1.34981	2.54878	0.459331	2.93864	0.00329655	0.0467273	381.004	421.142	489.43	660.882	686.109	1944.24	DMTN	DMTN	dematin actin binding protein [Source:HGNC Symbol;Acc:3382]	8	21906506	21940038	1	protein_coding
ENSG00000147144	757.576	0.599563	1.51526	0.204098	2.93763	0.00330737	0.0468447	563.132	559.411	684.583	822.688	1062.46	853.188	CCDC120	CCDC120	coiled-coil domain containing 120 [Source:HGNC Symbol;Acc:28910]	X	48911101	48927509	1	protein_coding
ENSG00000158769	1162.52	-1.26932	-2.41047	0.432439	-2.93525	0.0033328	0.0471689	1534.48	1803.84	1592.2	376.146	499.865	1168.61	F11R	F11R	F11 receptor [Source:HGNC Symbol;Acc:14685]	1	160965001	160991138	-1	protein_coding
ENSG00000003147	3693.42	-0.466237	-1.3815	0.158924	-2.9337	0.00334943	0.047368	4478.89	4097.43	4278.9	2878.88	3537.66	2888.78	ICA1	ICA1	islet cell autoantigen 1, 69kDa [Source:HGNC Symbol;Acc:5343]	7	8152814	8302317	-1	protein_coding
ENSG00000103512	4434.48	-0.841875	-1.79238	0.287139	-2.93195	0.00336845	0.0476006	5928.59	5688.05	5461.17	4085.07	3400.63	2043.34	NOMO1	NOMO1	NODAL modulator 1 [Source:HGNC Symbol;Acc:30060]	16	14927538	14990017	1	protein_coding
ENSG00000178053	913.03	-0.898546	-1.86419	0.306529	-2.93136	0.00337486	0.0476548	1051.95	991.108	1521.98	767.001	700.584	445.554	MLF1	MLF1	myeloid leukemia factor 1 [Source:HGNC Symbol;Acc:7125]	3	158288952	158325041	1	protein_coding
ENSG00000161955	61.5045	2.74257	6.69261	0.936752	2.92774	0.00341435	0.0481677	17.7941	12.6659	17.5534	29.4192	27.0198	264.575	TNFSF13	TNFSF13	tumor necrosis factor (ligand) superfamily, member 13 [Source:HGNC Symbol;Acc:11928]	17	7461609	7464925	1	protein_coding
ENSG00000130813	745.966	2.03723	4.10458	0.695883	2.92756	0.00341639	0.0481677	277.379	315.593	283.952	535.85	331.957	2731.07	C19orf66	C19orf66	chromosome 19 open reading frame 66 [Source:HGNC Symbol;Acc:25649]	19	10196798	10203928	1	protein_coding
ENSG00000075624	148553	0.556957	1.47116	0.190283	2.92699	0.00342257	0.0482182	126148	110785	123756	181169	145070	204391	ACTB	ACTB	actin, beta [Source:HGNC Symbol;Acc:132]	7	5566782	5603415	-1	protein_coding
ENSG00000171004	71.4591	-2.42828	-5.38252	0.83001	-2.92561	0.00343785	0.0483815	154.914	158.324	48.53	3.15206	32.8097	31.025	HS6ST2	HS6ST2	heparan sulfate 6-O-sulfotransferase 2 [Source:HGNC Symbol;Acc:19133]	X	131760044	132095423	-1	protein_coding
ENSG00000141198	2008.01	-1.02367	-2.03309	0.349918	-2.92547	0.00343939	0.0483815	2757.04	2797.06	2521.49	1196.73	1981.13	794.586	TOM1L1	TOM1L1	target of myb1 (chicken)-like 1 [Source:HGNC Symbol;Acc:11983]	17	52976748	53039310	1	protein_coding
ENSG00000151743	958.965	-0.38028	-1.30159	0.130131	-2.92229	0.00347468	0.0488346	1103.24	1047.05	1103.8	816.384	824.102	859.221	AMN1	AMN1	antagonist of mitotic exit network 1 homolog (S. cerevisiae) [Source:HGNC Symbol;Acc:27281]	12	31824071	31882108	-1	protein_coding
ENSG00000196782	2365.31	0.664142	1.58463	0.227283	2.92209	0.00347688	0.0488346	1914.44	1761.62	1815.23	2165.47	3111.13	3423.96	MAML3	MAML3	mastermind-like 3 (Drosophila) [Source:HGNC Symbol;Acc:16272]	4	140637907	141075338	-1	protein_coding
ENSG00000150347	1538.21	-0.610233	-1.52651	0.208913	-2.921	0.00348911	0.0489321	1759.53	1614.9	2201.4	1396.36	1144.48	1112.59	ARID5B	ARID5B	AT rich interactive domain 5B (MRF1-like) [Source:HGNC Symbol;Acc:17362]	10	63661059	63856703	1	protein_coding
ENSG00000170921	4184.63	-0.400185	-1.31968	0.137	-2.92107	0.00348836	0.0489321	4914.32	4758.16	4611.38	3844.46	3269.39	3710.08	TANC2	TANC2	tetratricopeptide repeat, ankyrin repeat and coiled-coil containing 2 [Source:HGNC Symbol;Acc:30212]	17	61086917	61505060	1	protein_coding
ENSG00000158715	750.82	-0.717748	-1.64461	0.245821	-2.9198	0.00350253	0.0490831	983.911	985.831	831.205	650.375	633.034	420.562	SLC45A3	SLC45A3	solute carrier family 45, member 3 [Source:HGNC Symbol;Acc:8642]	1	205626979	205649587	-1	protein_coding
ENSG00000002726	8.45845	5.47162	44.3732	1.8747	2.91866	0.00351536	0.0491884	1.04671	0	0	6.30412	2.89497	40.5049	AOC1	AOC1	amine oxidase, copper containing 1 [Source:HGNC Symbol;Acc:80]	7	150521715	150558592	1	protein_coding
ENSG00000249859	429.561	0.609996	1.52625	0.208987	2.91882	0.00351364	0.0491884	310.874	340.924	368.621	513.786	446.791	596.37	PVT1	PVT1	Pvt1 oncogene (non-protein coding) [Source:HGNC Symbol;Acc:9709]	8	128806779	129113499	1	processed_transcript
ENSG00000137177	489.933	1.19756	2.29351	0.410371	2.91824	0.00352015	0.0492183	261.678	241.708	389.272	623.057	396.611	1027.27	KIF13A	KIF13A	kinesin family member 13A [Source:HGNC Symbol;Acc:14566]	6	17759414	17987854	-1	protein_coding
ENSG00000177234	170.424	-1.06743	-2.09569	0.365844	-2.91771	0.00352607	0.0492638	240.744	279.706	171.404	141.843	113.869	74.9772	C10orf85	C10orf85	chromosome 10 open reading frame 85 [Source:HGNC Symbol;Acc:31365]	10	122357721	122359629	1	protein_coding
ENSG00000162723	12.8744	-4.3128	-19.8739	1.47839	-2.91724	0.00353145	0.0492646	27.2146	44.3307	2.06511	1.05069	0	2.58542	SLAMF9	SLAMF9	SLAM family member 9 [Source:HGNC Symbol;Acc:18430]	1	159921282	159924044	-1	protein_coding
ENSG00000178694	1692.46	-0.726955	-1.65514	0.249188	-2.9173	0.00353077	0.0492646	2127.97	1952.66	2248.9	1527.7	1385.73	911.791	NSUN3	NSUN3	NOP2/Sun domain family, member 3 [Source:HGNC Symbol;Acc:26208]	3	93781760	93847389	1	protein_coding
ENSG00000256594	173.166	1.07108	2.101	0.367204	2.91685	0.00353581	0.0492883	111.998	104.494	118.744	204.884	160.189	338.69	RP11-705C15.2			12	9787188	9811008	1	pseudogene
ENSG00000226476	10.5223	2.71918	6.58498	0.932346	2.91649	0.00353993	0.0493087	2.09343	2.11099	4.13021	10.5069	19.2998	24.9924	RP11-776H12.1			1	61005921	61106163	-1	lincRNA
ENSG00000268913	79.7671	1.45909	2.74935	0.500612	2.91462	0.00356124	0.0495682	49.1955	50.6637	27.8789	119.778	65.6194	165.467	AC026806.2			19	38822274	38822716	1	lincRNA
ENSG00000118420	395.763	-0.578244	-1.49303	0.198427	-2.91414	0.00356671	0.0495698	452.18	434.863	534.862	312.054	349.327	291.291	UBE3D	UBE3D	ubiquitin protein ligase E3D [Source:HGNC Symbol;Acc:21381]	6	83602117	83775560	-1	protein_coding
ENSG00000112182	1211.75	1.58825	3.00685	0.544996	2.91425	0.00356545	0.0495698	491.955	474.972	847.726	667.186	1568.11	3220.57	BACH2	BACH2	BTB and CNC homology 1, basic leucine zipper transcription factor 2 [Source:HGNC Symbol;Acc:14078]	6	90636248	91006627	-1	protein_coding
ENSG00000214331	133.876	0.789624	1.72862	0.271001	2.91373	0.00357137	0.0495972	82.6904	102.383	109.451	155.502	160.189	193.045	RP11-252A24.2			16	74366300	74402138	-1	pseudogene
ENSG00000163939	3573.1	0.502254	1.41642	0.172518	2.91132	0.00359906	0.049907	3148.51	3066.21	2657.79	3718.38	4130.16	4717.53	PBRM1	PBRM1	polybromo 1 [Source:HGNC Symbol;Acc:30064]	3	52579368	52719933	-1	protein_coding
ENSG00000004478	8541.54	-0.505602	-1.41972	0.173656	-2.91151	0.00359688	0.049907	10026.5	10140.1	9902.18	7507.16	7825.11	5848.22	FKBP4	FKBP4	FK506 binding protein 4, 59kDa [Source:HGNC Symbol;Acc:3720]	12	2904119	2914576	1	protein_coding
ENSG00000173930	51.8127	2.82188	7.07082	0.969432	2.91085	0.00360442	0.0499438	13.6073	7.38845	17.5534	19.963	30.8797	221.484	SLCO4C1	SLCO4C1	solute carrier organic anion transporter family, member 4C1 [Source:HGNC Symbol;Acc:23612]	5	101569690	101632253	-1	protein_coding
ENSG00000104472	1059.69	0.444899	1.36122	0.152872	2.91028	0.00361102	0.049983	957.743	820.118	914.842	1263.98	1140.62	1260.82	CHRAC1	CHRAC1	chromatin accessibility complex 1 [Source:HGNC Symbol;Acc:13544]	8	141521397	141527236	1	protein_coding
ENSG00000141098	1710.95	0.403361	1.32259	0.138605	2.91014	0.00361265	0.049983	1550.18	1425.97	1443.51	1977.39	2063.15	1805.48	GFOD2	GFOD2	glucose-fructose oxidoreductase domain containing 2 [Source:HGNC Symbol;Acc:28159]	16	67708434	67753324	-1	protein_coding
ENSG00000116044	5542.5	0.400249	1.31974	0.137598	2.90882	0.0036279	0.0501567	4712.3	4498.51	5124.56	6755.92	5941.45	6222.24	NFE2L2	NFE2L2	nuclear factor, erythroid 2-like 2 [Source:HGNC Symbol;Acc:7782]	2	178092323	178257425	-1	protein_coding
ENSG00000131149	12478.9	0.433552	1.35056	0.149078	2.90823	0.00363484	0.050215	10036.9	10318.5	11498.5	13036.9	14382.2	15600.4	GSE1	GSE1	Gse1 coiled-coil protein [Source:HGNC Symbol;Acc:28979]	16	85645015	85709810	1	protein_coding
ENSG00000109132	16.1892	2.61811	6.13944	0.900649	2.90691	0.00365019	0.0503791	6.28028	3.16648	4.13021	50.433	11.5799	21.5452	PHOX2B	PHOX2B	paired-like homeobox 2b [Source:HGNC Symbol;Acc:9143]	4	41746099	41750987	-1	protein_coding
ENSG00000227888	25.2489	1.49305	2.81483	0.513691	2.90651	0.00365488	0.0503791	10.4671	14.7769	14.4557	35.7234	42.4596	33.6105	FAM66A	FAM66A	family with sequence similarity 66, member A [Source:HGNC Symbol;Acc:30444]	8	12219527	12268510	1	processed_transcript
ENSG00000162595	369.048	1.48025	2.78998	0.509286	2.90653	0.00365463	0.0503791	113.045	109.771	361.394	543.205	452.581	634.29	DIRAS3	DIRAS3	DIRAS family, GTP-binding RAS-like 3 [Source:HGNC Symbol;Acc:687]	1	68511645	68517314	-1	protein_coding
ENSG00000128594	459.611	0.855897	1.80988	0.294537	2.9059	0.00366195	0.0504389	416.592	339.869	225.097	577.878	526.885	671.347	LRRC4	LRRC4	leucine rich repeat containing 4 [Source:HGNC Symbol;Acc:15586]	7	127667124	127672160	-1	protein_coding
ENSG00000269918	141.53	0.740945	1.67127	0.255128	2.9042	0.00368187	0.0506757	121.419	108.716	87.767	181.769	173.698	175.809	AF131215.9			8	10962201	10964214	-1	sense_intronic
ENSG00000260412	416.983	-1.07016	-2.09967	0.368602	-2.9033	0.0036925	0.0507843	498.236	482.36	714.527	155.502	328.097	323.177	RP11-438B23.2			9	27937615	27944495	-1	sense_overlapping
ENSG00000102606	2852.7	0.695915	1.61991	0.239724	2.90298	0.00369629	0.0507986	1842.22	1855.56	2835.39	3299.16	3440.19	3843.66	ARHGEF7	ARHGEF7	Rho guanine nucleotide exchange factor (GEF) 7 [Source:HGNC Symbol;Acc:15607]	13	111766906	111958084	1	protein_coding
ENSG00000119938	339.144	-0.81017	-1.75342	0.27912	-2.90259	0.00370092	0.0508245	408.218	526.691	361.394	204.884	227.738	305.941	PPP1R3C	PPP1R3C	protein phosphatase 1, regulatory subunit 3C [Source:HGNC Symbol;Acc:9293]	10	93388199	93392811	-1	protein_coding
ENSG00000116005	2654.74	-0.579375	-1.4942	0.199635	-2.90218	0.00370577	0.0508534	3333.78	3184.42	3023.31	2529	2123.95	1733.95	PCYOX1	PCYOX1	prenylcysteine oxidase 1 [Source:HGNC Symbol;Acc:20588]	2	70484518	70508323	1	protein_coding
ENSG00000147465	375.929	0.710282	1.63612	0.244764	2.90191	0.00370897	0.0508586	280.519	267.04	307.701	565.27	467.056	367.991	STAR	STAR	steroidogenic acute regulatory protein [Source:HGNC Symbol;Acc:11359]	8	38001167	38008783	-1	protein_coding
ENSG00000131127	588.229	-0.555052	-1.46922	0.191301	-2.90145	0.00371439	0.0508586	750.494	733.568	616.434	439.187	454.511	535.182	ZNF141	ZNF141	zinc finger protein 141 [Source:HGNC Symbol;Acc:12926]	4	331603	378653	1	protein_coding
ENSG00000140181	1642.43	0.642248	1.56076	0.221351	2.90149	0.00371391	0.0508586	1132.54	1447.08	1269.01	1864.97	1700.31	2440.64	HERC2P2	HERC2P2	hect domain and RLD 2 pseudogene 2 [Source:HGNC Symbol;Acc:4870]	15	23282281	23378228	-1	pseudogene
ENSG00000102738	848.134	0.571833	1.48641	0.197126	2.90085	0.00372149	0.0509181	748.4	642.795	655.671	855.259	1155.09	1031.58	MRPS31	MRPS31	mitochondrial ribosomal protein S31 [Source:HGNC Symbol;Acc:16632]	13	41303432	41345309	-1	protein_coding
ENSG00000130254	2355.84	0.409994	1.32868	0.141371	2.90012	0.00373016	0.050999	1916.53	2120.49	2033.1	2757	2458.8	2849.13	SAFB2	SAFB2	scaffold attachment factor B2 [Source:HGNC Symbol;Acc:21605]	19	5587010	5624057	-1	protein_coding
ENSG00000205413	1872.92	1.14679	2.2142	0.395485	2.8997	0.00373514	0.0510295	1093.82	1034.38	1368.13	2573.13	1320.11	3847.97	SAMD9	SAMD9	sterile alpha motif domain containing 9 [Source:HGNC Symbol;Acc:1348]	7	92728829	92747336	-1	protein_coding
ENSG00000079691	652.271	0.664582	1.58511	0.229223	2.89928	0.00374023	0.0510613	467.881	528.802	517.309	867.867	615.664	916.1	LRRC16A	LRRC16A	leucine rich repeat containing 16A [Source:HGNC Symbol;Acc:21581]	6	25279306	25620758	1	protein_coding
ENSG00000197114	232.894	0.988141	1.98363	0.340885	2.89875	0.00374653	0.0511096	161.194	123.493	183.794	287.888	223.878	417.114	ZGPAT	ZGPAT	zinc finger, CCCH-type with G patch domain [Source:HGNC Symbol;Acc:15948]	20	62338817	62367494	1	protein_coding
ENSG00000267767	645.674	0.798324	1.73908	0.275434	2.89842	0.00375051	0.0511262	517.076	537.246	360.361	682.946	751.728	1024.69	CTC-523E23.4			19	35279486	35323773	-1	lincRNA
ENSG00000178695	761.258	1.27801	2.42504	0.440976	2.89813	0.00375395	0.0511355	404.031	395.81	533.83	1090.61	491.18	1652.08	KCTD12	KCTD12	potassium channel tetramerization domain containing 12 [Source:HGNC Symbol;Acc:14678]	13	77454312	77460540	-1	protein_coding
ENSG00000100784	440.581	0.815814	1.76029	0.28162	2.89686	0.00376919	0.0513053	312.967	318.759	326.287	464.404	458.371	762.699	RPS6KA5	RPS6KA5	ribosomal protein S6 kinase, 90kDa, polypeptide 5 [Source:HGNC Symbol;Acc:10434]	14	91336799	91526980	-1	protein_coding
ENSG00000166197	17450.5	-0.587977	-1.50314	0.203124	-2.89467	0.00379551	0.0516257	21393.8	21140.5	20340.3	11924.2	17318.7	12585.8	NOLC1	NOLC1	nucleolar and coiled-body phosphoprotein 1 [Source:HGNC Symbol;Acc:15608]	10	103911933	103923627	1	protein_coding
ENSG00000272941	96.5771	2.89683	7.4479	1.00137	2.89286	0.00381752	0.0518488	18.8408	9.49944	40.2696	53.585	28.9497	428.318	RP11-134L10.1			7	134853155	134854299	1	antisense
ENSG00000180543	5298.64	0.465981	1.38126	0.161068	2.89307	0.00381501	0.0518488	4461.09	4280.03	4609.32	6396.58	6755.9	5288.91	TSPYL5	TSPYL5	TSPY-like 5 [Source:HGNC Symbol;Acc:29367]	8	98285717	98290176	-1	protein_coding
ENSG00000231187	38.5481	1.56917	2.96734	0.542509	2.89243	0.00382272	0.0518814	15.7007	11.6104	30.9766	54.6357	51.1445	67.2209	RP11-38L15.3			10	46951472	46966835	1	antisense
ENSG00000198805	3780.51	-0.568651	-1.48314	0.196628	-2.89202	0.00382778	0.051912	4899.67	4846.83	3801.86	2728.63	3492.3	2913.77	PNP	PNP	purine nucleoside phosphorylase [Source:HGNC Symbol;Acc:7892]	14	20937113	20945253	1	protein_coding
ENSG00000248334	13.4202	4.19589	18.3269	1.45133	2.89106	0.00383942	0.0519937	3.14014	0	1.03255	8.40549	6.75494	61.1883	WHAMMP2	WHAMMP2	WAS protein homolog associated with actin, golgi membranes and microtubules pseudogene 2 [Source:HGNC Symbol;Acc:32360]	15	28982729	29002537	1	pseudogene
ENSG00000148219	2449.3	-1.34987	-2.54889	0.466907	-2.89109	0.00383905	0.0519937	4728	4515.4	1311.34	1545.56	1472.58	1122.93	ASTN2	ASTN2	astrotactin 2 [Source:HGNC Symbol;Acc:17021]	9	119187504	120177348	-1	protein_coding
ENSG00000109586	517.108	0.546276	1.46031	0.189074	2.88923	0.00386191	0.0522512	385.191	394.755	481.17	619.905	568.38	653.249	GALNT7	GALNT7	UDP-N-acetyl-alpha-D-galactosamine:polypeptide N-acetylgalactosaminyltransferase 7 (GalNAc-T7) [Source:HGNC Symbol;Acc:4129]	4	174089904	174245118	1	protein_coding
ENSG00000120053	3438.73	-0.484891	-1.39948	0.167837	-2.88905	0.00386408	0.0522512	4218.26	3993.99	3821.48	2608.86	3314.74	2675.05	GOT1	GOT1	glutamic-oxaloacetic transaminase 1, soluble [Source:HGNC Symbol;Acc:4432]	10	101156627	101190381	-1	protein_coding
ENSG00000132481	807.48	-0.796798	-1.73724	0.275882	-2.88818	0.00387481	0.052358	883.426	942.556	1248.36	729.177	599.259	442.107	TRIM47	TRIM47	tripartite motif containing 47 [Source:HGNC Symbol;Acc:19020]	17	73870242	73874656	-1	protein_coding
ENSG00000204518	193.944	-1.65485	-3.14889	0.573045	-2.88781	0.00387932	0.0523807	194.689	212.154	476.007	139.741	102.289	38.7813	AADACL4	AADACL4	arylacetamide deacetylase-like 4 [Source:HGNC Symbol;Acc:32038]	1	12704566	12727097	1	protein_coding
ENSG00000136244	11.9	5.04392	32.9891	1.74738	2.88656	0.00389474	0.0525506	1.04671	1.05549	0	61.9905	3.85996	3.44723	IL6	IL6	interleukin 6 (interferon, beta 2) [Source:HGNC Symbol;Acc:6018]	7	22765503	22771621	1	protein_coding
ENSG00000065518	4417.84	-0.442698	-1.35914	0.153388	-2.88614	0.00389997	0.0525829	5095.4	4955.54	5219.55	4001.02	3979.62	3255.91	NDUFB4	NDUFB4	NADH dehydrogenase (ubiquinone) 1 beta subcomplex, 4, 15kDa [Source:HGNC Symbol;Acc:7699]	3	120315156	120321347	1	protein_coding
ENSG00000224888	57.348	1.13726	2.19963	0.394091	2.88579	0.0039043	0.052603	45.0087	29.5538	33.0417	63.0412	90.7092	82.7334	RP5-1142A6.2			16	88797588	88807826	1	antisense
ENSG00000119927	4116.61	-0.544795	-1.45881	0.188815	-2.88534	0.00390996	0.0526361	5276.48	5186.69	4191.13	3112.13	3844.52	3088.71	GPAM	GPAM	glycerol-3-phosphate acyltransferase, mitochondrial [Source:HGNC Symbol;Acc:24865]	10	113909624	113975135	-1	protein_coding
ENSG00000108622	6992.47	-0.911051	-1.88041	0.315774	-2.88514	0.00391245	0.0526361	10898.4	10876.9	5613.99	4621.97	5788.02	4155.63	ICAM2	ICAM2	intercellular adhesion molecule 2 [Source:HGNC Symbol;Acc:5345]	17	62079954	62097994	-1	protein_coding
ENSG00000137501	222.394	1.47819	2.78599	0.512455	2.88453	0.00392003	0.0526998	109.905	90.7724	151.785	389.805	129.309	462.79	SYTL2	SYTL2	synaptotagmin-like 2 [Source:HGNC Symbol;Acc:15585]	11	85405267	85522184	-1	protein_coding
ENSG00000230438	29.2901	3.70035	12.9992	1.28327	2.88353	0.00393243	0.0528281	5.23357	5.27747	2.06511	13.6589	3.85996	145.645	RP11-420G6.4			6	2854896	2881641	-1	lincRNA
ENSG00000113851	2100.85	0.519715	1.43367	0.180261	2.88312	0.00393755	0.0528585	1582.63	1596.96	2000.05	2320.97	2385.46	2719	CRBN	CRBN	cereblon [Source:HGNC Symbol;Acc:30185]	3	3190676	3221394	-1	protein_coding
ENSG00000159640	3467.95	-1.84366	-3.58919	0.640058	-2.88045	0.00397104	0.0532695	6551.38	6483.9	3238.09	1898.59	2332.38	303.356	ACE	ACE	angiotensin I converting enzyme [Source:HGNC Symbol;Acc:2707]	17	61554422	61599205	1	protein_coding
ENSG00000100604	73928.8	-1.58802	-3.00636	0.551398	-2.87998	0.00397698	0.0533105	131418	136388	65049.8	59659	39176.7	11881.7	CHGA	CHGA	chromogranin A (parathyroid secretory protein 1) [Source:HGNC Symbol;Acc:1929]	14	93389425	93401638	1	protein_coding
ENSG00000170364	1017.32	0.490322	1.40476	0.170277	2.87955	0.00398246	0.0533454	843.651	882.392	812.619	1025.47	1273.79	1265.99	SETMAR	SETMAR	SET domain and mariner transposase fusion gene [Source:HGNC Symbol;Acc:10762]	3	4344988	4359251	1	protein_coding
ENSG00000230699	58.2071	1.62131	3.07655	0.563135	2.87908	0.00398833	0.0533854	20.9343	37.9978	26.8464	68.2946	52.1095	143.06	RP11-54O7.1			1	846815	850328	1	lincRNA
ENSG00000169313	12.9786	4.57236	23.7912	1.58841	2.87858	0.00399476	0.0534328	1.04671	2.11099	0	5.25343	4.82496	64.6355	P2RY12	P2RY12	purinergic receptor P2Y, G-protein coupled, 12 [Source:HGNC Symbol;Acc:18124]	3	151055168	151102600	-1	protein_coding
ENSG00000170954	19.5794	3.0747	8.42515	1.06908	2.87601	0.00402732	0.0538295	4.18685	1.05549	7.22787	7.35481	34.7397	62.9119	ZNF415	ZNF415	zinc finger protein 415 [Source:HGNC Symbol;Acc:20636]	19	53611132	53636330	-1	protein_coding
ENSG00000143632	23.227	2.11571	4.33404	0.736001	2.87461	0.00404531	0.0540309	8.37371	8.44395	9.29298	55.6864	14.4749	43.0903	ACTA1	ACTA1	actin, alpha 1, skeletal muscle [Source:HGNC Symbol;Acc:129]	1	229566992	229569845	-1	protein_coding
ENSG00000134463	351.216	-0.873171	-1.83168	0.303829	-2.87389	0.00405449	0.0540425	372.63	409.531	581.327	188.073	256.688	299.047	ECHDC3	ECHDC3	enoyl CoA hydratase domain containing 3 [Source:HGNC Symbol;Acc:23489]	10	11784365	11806069	1	protein_coding
ENSG00000120690	1823.19	1.0247	2.03454	0.356546	2.87396	0.00405356	0.0540425	1225.7	1162.1	1217.38	1703.16	1794.88	3835.9	ELF1	ELF1	E74-like factor 1 (ets domain transcription factor) [Source:HGNC Symbol;Acc:3316]	13	41506056	41635576	-1	protein_coding
ENSG00000023902	3439.8	0.94236	1.92167	0.327908	2.87386	0.00405494	0.0540425	2427.33	2322.09	2314.98	3114.24	3663.11	6797.07	PLEKHO1	PLEKHO1	pleckstrin homology domain containing, family O member 1 [Source:HGNC Symbol;Acc:24310]	1	150121373	150136916	1	protein_coding
ENSG00000225156	256.411	-1.4875	-2.80402	0.517906	-2.87214	0.00407708	0.0542985	217.716	246.985	669.094	177.566	133.169	93.9369	AC012354.6			2	45181803	45195901	1	lincRNA
ENSG00000106025	128.537	-1.7205	-3.29551	0.599109	-2.87177	0.00408186	0.0543045	210.389	237.486	143.525	76.7001	85.8842	17.2361	TSPAN12	TSPAN12	tetraspanin 12 [Source:HGNC Symbol;Acc:21641]	7	120427376	120498456	-1	protein_coding
ENSG00000185630	10693.4	0.626912	1.54426	0.218311	2.87165	0.0040834	0.0543045	8097.38	7683.99	9436.5	10179.1	15285.5	13477.8	PBX1	PBX1	pre-B-cell leukemia homeobox 1 [Source:HGNC Symbol;Acc:8632]	1	164524821	164868533	1	protein_coding
ENSG00000198626	474.217	-1.54952	-2.9272	0.539698	-2.87109	0.00409057	0.0543608	890.753	899.28	330.417	363.538	251.863	109.449	RYR2	RYR2	ryanodine receptor 2 (cardiac) [Source:HGNC Symbol;Acc:10484]	1	237205505	237997288	1	protein_coding
ENSG00000118985	852.951	-1.68766	-3.22135	0.588298	-2.86872	0.00412136	0.0547307	1546	1586.41	773.382	244.81	170.803	796.309	ELL2	ELL2	elongation factor, RNA polymerase II, 2 [Source:HGNC Symbol;Acc:17064]	5	95220802	95297775	-1	protein_coding
ENSG00000196693	1644.31	0.68064	1.60285	0.237322	2.868	0.00413082	0.054817	1276.99	1309.87	1203.96	1777.76	1671.36	2625.92	ZNF33B	ZNF33B	zinc finger protein 33B [Source:HGNC Symbol;Acc:13097]	10	43084555	43133992	-1	protein_coding
ENSG00000151136	58.3526	3.41018	10.6308	1.18959	2.86667	0.00414813	0.0550074	5.23357	4.22197	20.6511	7.35481	38.5996	274.054	BTBD11	BTBD11	BTB (POZ) domain containing 11 [Source:HGNC Symbol;Acc:23844]	12	107712190	108053419	1	protein_coding
ENSG00000181754	442.903	1.36394	2.57387	0.475834	2.86642	0.00415142	0.0550115	260.632	233.264	249.878	351.98	419.771	1141.89	AMIGO1	AMIGO1	adhesion molecule with Ig-like domain 1 [Source:HGNC Symbol;Acc:20824]	1	110046797	110052360	-1	protein_coding
ENSG00000261121	8.33187	-3.53393	-11.5829	1.23297	-2.86619	0.00415446	0.0550124	15.7007	10.5549	19.6185	3.15206	0.964991	0	RP11-496D24.2			4	24661479	24673191	1	lincRNA
ENSG00000088881	343.558	0.737431	1.6672	0.257446	2.86441	0.0041779	0.0552833	229.23	217.432	326.287	385.602	423.631	479.164	EBF4	EBF4	early B-cell factor 4 [Source:HGNC Symbol;Acc:29278]	20	2673524	2740753	1	protein_coding
ENSG00000158813	261.832	1.20835	2.31073	0.422028	2.86319	0.00419403	0.0553779	199.922	194.211	80.5391	283.685	354.152	458.481	EDA	EDA	ectodysplasin A [Source:HGNC Symbol;Acc:3157]	X	68835911	69259319	1	protein_coding
ENSG00000006756	916.431	0.499328	1.41356	0.174369	2.86364	0.0041881	0.0553779	753.634	730.401	794.033	1188.33	927.356	1104.84	ARSD	ARSD	arylsulfatase D [Source:HGNC Symbol;Acc:717]	X	2822011	2847392	-1	protein_coding
ENSG00000149218	7318.85	-1.38466	-2.61111	0.48359	-2.86329	0.00419261	0.0553779	12311.4	11815.2	7625.4	6645.59	3891.81	1623.64	ENDOD1	ENDOD1	endonuclease domain containing 1 [Source:HGNC Symbol;Acc:29129]	11	94822974	94865809	1	protein_coding
ENSG00000181104	1100.2	-1.02669	-2.03734	0.358746	-2.86188	0.00421139	0.0555676	1378.52	1232.82	1816.26	668.237	1053.77	451.587	F2R	F2R	coagulation factor II (thrombin) receptor [Source:HGNC Symbol;Acc:3537]	5	76011868	76031606	1	protein_coding
ENSG00000182389	25.2726	1.71251	3.2773	0.59896	2.85914	0.00424793	0.0559699	16.7474	7.38845	11.3581	31.5206	33.7747	50.8466	CACNB4	CACNB4	calcium channel, voltage-dependent, beta 4 subunit [Source:HGNC Symbol;Acc:1404]	2	152689290	152955593	-1	protein_coding
ENSG00000197951	658.626	0.465923	1.3812	0.162947	2.85936	0.00424499	0.0559699	587.206	544.635	527.635	743.886	835.682	712.714	ZNF71	ZNF71	zinc finger protein 71 [Source:HGNC Symbol;Acc:13141]	19	57106632	57137849	1	protein_coding
ENSG00000218739	3669.19	-0.331841	-1.25862	0.116089	-2.8585	0.00425653	0.056035	4184.76	4040.43	4042.44	3285.5	3370.71	3091.3	CEBPZ-AS1	CEBPZ-AS1	CEBPZ antisense RNA 1 [Source:HGNC Symbol;Acc:49288]	2	37423631	37443336	1	protein_coding
ENSG00000178719	5869.77	0.494639	1.40897	0.173052	2.85832	0.00425893	0.056035	4603.45	4665.28	5350.69	7869.64	6155.68	6573.86	GRINA	GRINA	glutamate receptor, ionotropic, N-methyl D-aspartate-associated protein 1 (glutamate binding) [Source:HGNC Symbol;Acc:4589]	8	145064226	145067583	1	protein_coding
ENSG00000188112	40.4738	-2.0677	-4.19219	0.723487	-2.85797	0.0042636	0.0560567	64.8962	49.6082	81.5717	6.30412	31.8447	8.61807	C6orf132	C6orf132	chromosome 6 open reading frame 132 [Source:HGNC Symbol;Acc:21288]	6	42068856	42110357	-1	protein_coding
ENSG00000198169	420.79	0.71871	1.64571	0.251582	2.85677	0.0042798	0.0562298	307.734	309.26	337.645	421.325	483.461	665.315	ZNF251	ZNF251	zinc finger protein 251 [Source:HGNC Symbol;Acc:13045]	8	145946298	145981802	-1	protein_coding
ENSG00000260244	496.31	-1.27575	-2.42124	0.446617	-2.85647	0.00428375	0.0562417	814.343	753.622	538.993	470.708	252.828	147.369	RP11-588K22.2			4	156655600	156658214	1	sense_overlapping
ENSG00000205436	16.3161	3.63465	12.4205	1.27272	2.85581	0.00429276	0.0562801	0	2.11099	5.16276	42.0275	43.4246	5.17084	EXOC3L4	EXOC3L4	exocyst complex component 3-like 4 [Source:HGNC Symbol;Acc:20120]	14	103566481	103576896	1	protein_coding
ENSG00000164169	673.637	-0.50896	-1.42302	0.178207	-2.85601	0.00429008	0.0562801	796.549	872.893	704.201	546.357	602.154	519.669	PRMT10	PRMT10	protein arginine methyltransferase 10 (putative) [Source:HGNC Symbol;Acc:25099]	4	148558936	148605381	-1	protein_coding
ENSG00000230426	20.4125	-2.49326	-5.6305	0.873165	-2.85543	0.00429787	0.0563072	37.6817	53.8302	12.3906	10.5069	2.89497	5.17084	ERVMER61-1	ERVMER61-1	endogenous retrovirus group MER61, member 1 [Source:HGNC Symbol;Acc:27919]	1	187610358	187612992	1	lincRNA
ENSG00000104998	1264.32	0.961343	1.94712	0.336766	2.85463	0.00430865	0.0563718	859.352	800.064	914.842	1457.3	1082.72	2471.66	IL27RA	IL27RA	interleukin 27 receptor, alpha [Source:HGNC Symbol;Acc:17290]	19	14142560	14163743	1	protein_coding
ENSG00000101166	7733.32	-0.58037	-1.49523	0.203309	-2.85462	0.00430889	0.0563718	10285	9393.89	8125.16	6548.93	6985.57	5061.39	SLMO2	SLMO2	slowmo homolog 2 (Drosophila) [Source:HGNC Symbol;Acc:15892]	20	57608200	57617964	-1	protein_coding
ENSG00000180875	65.4094	-1.21473	-2.32097	0.425631	-2.85394	0.00431801	0.0564512	117.232	87.6059	69.181	50.433	39.5646	28.4396	GREM2	GREM2	gremlin 2, DAN family BMP antagonist [Source:HGNC Symbol;Acc:17655]	1	240652873	240775449	-1	protein_coding
ENSG00000136108	4349.75	0.56139	1.47569	0.196789	2.85275	0.00433428	0.056624	4006.82	3607.68	2927.29	5215.61	5733.01	4608.08	CKAP2	CKAP2	cytoskeleton associated protein 2 [Source:HGNC Symbol;Acc:1990]	13	53029564	53050763	1	protein_coding
ENSG00000204969	423.304	0.599542	1.51524	0.210182	2.85249	0.0043378	0.05663	310.874	311.371	387.207	563.168	518.2	449.001	PCDHA2	PCDHA2	protocadherin alpha 2 [Source:HGNC Symbol;Acc:8668]	5	140174444	140391929	1	protein_coding
ENSG00000109320	1880.64	0.673116	1.59451	0.235999	2.8522	0.00434173	0.0566414	1581.58	1453.41	1314.44	2199.09	1826.73	2908.6	NFKB1	NFKB1	nuclear factor of kappa light polypeptide gene enhancer in B-cells 1 [Source:HGNC Symbol;Acc:7794]	4	103422486	103538459	1	protein_coding
ENSG00000180316	12.8816	6.0872	67.9878	2.1348	2.85141	0.00435253	0.0567423	0	1.05549	0	1.05069	1.92998	73.2536	PNPLA1	PNPLA1	patatin-like phospholipase domain containing 1 [Source:HGNC Symbol;Acc:21246]	6	36210980	36276372	1	protein_coding
ENSG00000251752	11.564	-2.6034	-6.07717	0.913406	-2.85021	0.00436902	0.0568772	16.7474	15.8324	26.8464	6.30412	1.92998	1.72361	RNU4-29P	RNU4-29P	RNA, U4 small nuclear 29, pseudogene [Source:HGNC Symbol;Acc:46965]	9	85890856	85891029	1	snRNA
ENSG00000153234	149.439	0.868665	1.82597	0.30477	2.85023	0.00436876	0.0568772	94.2042	88.6614	134.232	227.999	176.593	174.947	NR4A2	NR4A2	nuclear receptor subfamily 4, group A, member 2 [Source:HGNC Symbol;Acc:7981]	2	157180944	157198860	-1	protein_coding
ENSG00000235532	15.0611	4.80533	27.9608	1.68675	2.84887	0.00438743	0.05701	0	1.05549	2.06511	4.20275	2.89497	80.148	LINC00402	LINC00402	long intergenic non-protein coding RNA 402 [Source:HGNC Symbol;Acc:42732]	13	74805594	74834113	1	lincRNA
ENSG00000105880	32.7402	2.0816	4.23275	0.730662	2.84892	0.00438682	0.05701	12.5606	12.6659	12.3906	21.0137	39.5646	98.2459	DLX5	DLX5	distal-less homeobox 5 [Source:HGNC Symbol;Acc:2918]	7	96649704	96654409	-1	protein_coding
ENSG00000272005	267.22	0.999871	1.99982	0.35098	2.8488	0.00438847	0.05701	150.727	127.715	256.073	326.764	314.587	427.456	RP11-91J19.4			8	424455	427966	1	lincRNA
ENSG00000196150	608.051	0.505926	1.42003	0.17761	2.84852	0.00439226	0.0570193	511.843	508.748	487.365	618.855	737.253	784.244	ZNF250	ZNF250	zinc finger protein 250 [Source:HGNC Symbol;Acc:13044]	8	146076632	146127553	-1	protein_coding
ENSG00000123901	707.458	-2.11456	-4.33058	0.742585	-2.84757	0.0044055	0.057151	1494.71	1562.13	391.338	433.934	312.657	49.9848	GPR83	GPR83	G protein-coupled receptor 83 [Source:HGNC Symbol;Acc:4523]	11	94110477	94134585	-1	protein_coding
ENSG00000185477	4804.58	-0.449118	-1.36521	0.157751	-2.847	0.00441333	0.0572125	5963.13	5748.22	4928.37	3980	3795.31	4412.45	GPRIN3	GPRIN3	GPRIN family member 3 [Source:HGNC Symbol;Acc:27733]	4	90157537	90229161	-1	protein_coding
ENSG00000127328	355.897	0.632393	1.55013	0.22225	2.84541	0.00443547	0.0574192	290.986	279.706	266.399	459.15	489.25	349.893	RAB3IP	RAB3IP	RAB3A interacting protein [Source:HGNC Symbol;Acc:16508]	12	70132461	70216984	1	protein_coding
ENSG00000111801	871.374	2.12734	4.3691	0.747588	2.8456	0.0044328	0.0574192	314.014	334.591	325.254	491.721	362.837	3399.83	BTN3A3	BTN3A3	butyrophilin, subfamily 3, member A3 [Source:HGNC Symbol;Acc:1140]	6	26440700	26453643	1	protein_coding
ENSG00000168062	430.779	2.18387	4.54372	0.76766	2.84484	0.00444331	0.0574804	171.661	160.435	134.232	184.921	237.388	1696.04	BATF2	BATF2	basic leucine zipper transcription factor, ATF-like 2 [Source:HGNC Symbol;Acc:25163]	11	64755415	64764517	-1	protein_coding
ENSG00000063241	898.431	-0.536618	-1.45057	0.188801	-2.84224	0.00447978	0.0579118	1114.75	1076.6	999.511	662.983	863.667	673.071	ISOC2	ISOC2	isochorismatase domain containing 2 [Source:HGNC Symbol;Acc:26278]	19	55964352	55973710	-1	protein_coding
ENSG00000185164	1121.22	-0.699798	-1.62428	0.246267	-2.84163	0.00448841	0.0579829	1372.24	1518.85	1272.11	1032.83	901.302	629.981	NOMO2	NOMO2	NODAL modulator 2 [Source:HGNC Symbol;Acc:22652]	16	18511182	18573533	-1	protein_coding
ENSG00000143248	203147	-1.18727	-2.27722	0.417937	-2.84079	0.00450018	0.0580944	323218	299877	223863	184145	130396	57385.1	RGS5	RGS5	regulator of G-protein signaling 5 [Source:HGNC Symbol;Acc:10001]	1	163080911	163291577	-1	protein_coding
ENSG00000136122	518.518	0.507486	1.42157	0.178682	2.84015	0.00450918	0.05817	428.106	415.864	440.9	543.205	683.214	599.817	BORA	BORA	bora, aurora kinase A activator [Source:HGNC Symbol;Acc:24724]	13	73302061	73330336	1	protein_coding
ENSG00000177984	21.1861	-1.6379	-3.11212	0.576952	-2.83888	0.00452717	0.0583614	27.2146	31.6648	37.1719	13.6589	9.64991	7.75626	LCN15	LCN15	lipocalin 15 [Source:HGNC Symbol;Acc:33777]	9	139654086	139660707	-1	protein_coding
ENSG00000100985	325.899	2.91585	7.54672	1.02794	2.83659	0.00455979	0.0587001	85.8305	70.7181	72.2787	105.069	44.3896	1577.11	MMP9	MMP9	matrix metallopeptidase 9 (gelatinase B, 92kDa gelatinase, 92kDa type IV collagenase) [Source:HGNC Symbol;Acc:7176]	20	44637547	44645200	1	protein_coding
ENSG00000164548	3623.89	0.537257	1.45121	0.189396	2.83668	0.00455848	0.0587001	3268.89	3187.59	2414.11	4392.92	3962.25	4517.59	TRA2A	TRA2A	transformer 2 alpha homolog (Drosophila) [Source:HGNC Symbol;Acc:16645]	7	23544399	23571660	-1	protein_coding
ENSG00000124224	472.071	-0.527217	-1.44115	0.185891	-2.83617	0.00456586	0.0587375	540.104	562.578	568.937	445.491	362.837	352.479	PPP4R1L	PPP4R1L	protein phosphatase 4, regulatory subunit 1-like [Source:HGNC Symbol;Acc:15755]	20	56806188	56884495	-1	protein_coding
ENSG00000138798	8.37536	3.46465	11.0399	1.22233	2.83446	0.00459036	0.0588955	0	2.11099	2.06511	16.811	7.71993	21.5452	EGF	EGF	epidermal growth factor [Source:HGNC Symbol;Acc:3229]	4	110834040	110933422	1	protein_coding
ENSG00000223770	96.2569	-2.4524	-5.47328	0.86512	-2.83476	0.00458607	0.0588955	181.081	203.71	103.255	59.8891	27.0198	2.58542	MIR1255B1	MIR1255B1	microRNA 1255b-1 [Source:HGNC Symbol;Acc:35366]	7	81638493	81659271	1	antisense
ENSG00000247271	197.796	0.870274	1.82801	0.307038	2.83442	0.00459087	0.0588955	155.96	159.379	104.288	301.547	203.613	261.989	ZBED5-AS1	ZBED5-AS1	ZBED5 antisense RNA 1 [Source:HGNC Symbol;Acc:48646]	11	10879806	10928349	1	antisense
ENSG00000156298	1868.37	-0.506686	-1.42078	0.178755	-2.83452	0.00458943	0.0588955	2476.52	2261.92	1841.04	1559.22	1483.19	1588.31	TSPAN7	TSPAN7	tetraspanin 7 [Source:HGNC Symbol;Acc:11854]	X	38420623	38548169	1	protein_coding
ENSG00000168497	725.556	-1.30628	-2.47304	0.460982	-2.8337	0.0046013	0.0589884	1349.21	1158.93	591.653	572.624	210.368	470.546	SDPR	SDPR	serum deprivation response [Source:HGNC Symbol;Acc:10690]	2	192699028	192711981	-1	protein_coding
ENSG00000117155	2636.68	-0.905428	-1.8731	0.319598	-2.83302	0.00461101	0.0590312	3895.87	3516.9	2900.44	2433.39	1936.74	1136.72	SSX2IP	SSX2IP	synovial sarcoma, X breakpoint 2 interacting protein [Source:HGNC Symbol;Acc:16509]	1	85109390	85156486	-1	protein_coding
ENSG00000049860	3504.46	-0.466361	-1.38162	0.164603	-2.83324	0.00460787	0.0590312	3998.45	3915.88	4283.03	3388.46	2735.75	2705.21	HEXB	HEXB	hexosaminidase B (beta polypeptide) [Source:HGNC Symbol;Acc:4879]	5	73935848	74018472	1	protein_coding
ENSG00000112419	100.525	2.07038	4.19999	0.730901	2.83265	0.00461643	0.0590596	46.0554	39.0533	30.9766	67.244	65.6194	354.202	PHACTR2	PHACTR2	phosphatase and actin regulator 2 [Source:HGNC Symbol;Acc:20956]	6	143857982	144152322	1	protein_coding
ENSG00000272325	5209.86	0.535401	1.44935	0.189073	2.83172	0.00462978	0.0591896	4202.55	4387.69	4172.55	5416.29	5622.04	7458.07	NUDT3	NUDT3	nudix (nucleoside diphosphate linked moiety X)-type motif 3 [Source:HGNC Symbol;Acc:8050]	6	34247456	34360451	-1	protein_coding
ENSG00000105289	14.5865	5.36543	41.2246	1.8954	2.83076	0.00464371	0.0592514	0	0	2.06511	2.10137	5.78995	77.5626	TJP3	TJP3	tight junction protein 3 [Source:HGNC Symbol;Acc:11829]	19	3708107	3750811	1	protein_coding
ENSG00000140481	543.751	-0.694214	-1.618	0.245242	-2.83073	0.00464422	0.0592514	635.355	675.516	705.234	386.653	528.815	330.934	CCDC33	CCDC33	coiled-coil domain containing 33 [Source:HGNC Symbol;Acc:26552]	15	74509613	74628813	1	protein_coding
ENSG00000114416	14498.1	-0.38627	-1.30701	0.136449	-2.83087	0.00464211	0.0592514	17326.2	16732.7	15222.9	12869.9	13204	11632.7	FXR1	FXR1	fragile X mental retardation, autosomal homolog 1 [Source:HGNC Symbol;Acc:4023]	3	180585929	180700541	1	protein_coding
ENSG00000067066	1453.2	1.78961	3.45721	0.632296	2.83034	0.00464993	0.0592833	561.038	630.13	765.122	1643.27	560.66	4558.96	SP100	SP100	SP100 nuclear antigen [Source:HGNC Symbol;Acc:11206]	2	231280657	231408805	1	protein_coding
ENSG00000227068	42.2614	4.0405	16.4555	1.4279	2.82968	0.0046595	0.059345	0	2.11099	12.3906	180.718	54.0395	4.30903	RP11-12A16.3			9	128329858	128335302	1	antisense
ENSG00000117016	2950	-0.482967	-1.39761	0.170686	-2.82956	0.00466117	0.059345	3699.09	3542.24	3075.98	2526.9	2687.5	2168.31	RIMS3	RIMS3	regulating synaptic membrane exocytosis 3 [Source:HGNC Symbol;Acc:21292]	1	41086351	41131329	-1	protein_coding
ENSG00000104879	19.3111	2.36742	5.16018	0.837052	2.82828	0.00467982	0.0595415	6.28028	6.33296	6.19532	45.1795	9.64991	42.2285	CKM	CKM	creatine kinase, muscle [Source:HGNC Symbol;Acc:1994]	19	45809672	45826235	-1	protein_coding
ENSG00000256546	115.463	-0.798942	-1.73982	0.282569	-2.82742	0.00469248	0.0596143	132.933	142.492	164.176	98.7646	82.0242	72.3918	AC156455.1			12	122501212	122506522	1	processed_transcript
ENSG00000168539	219.967	1.08918	2.12753	0.385213	2.82748	0.00469153	0.0596143	190.502	153.047	78.474	280.533	348.362	268.884	CHRM1	CHRM1	cholinergic receptor, muscarinic 1 [Source:HGNC Symbol;Acc:1950]	11	62676151	62689279	-1	protein_coding
ENSG00000144868	2651.58	-0.757654	-1.69074	0.267984	-2.82723	0.0046952	0.0596143	3497.07	3199.2	3300.04	2120.29	2458.8	1334.08	TMEM108	TMEM108	transmembrane protein 108 [Source:HGNC Symbol;Acc:28451]	3	132757235	133116636	1	protein_coding
ENSG00000074047	368.545	-0.88598	-1.84802	0.313441	-2.82662	0.00470416	0.0596513	527.544	488.693	418.184	293.142	316.517	167.19	GLI2	GLI2	GLI family zinc finger 2 [Source:HGNC Symbol;Acc:4318]	2	121493199	121750229	1	protein_coding
ENSG00000142549	796.687	1.13678	2.19889	0.402172	2.8266	0.00470456	0.0596513	544.291	531.969	418.184	554.763	1610.57	1120.35	IGLON5	IGLON5	IgLON family member 5 [Source:HGNC Symbol;Acc:34550]	19	51815102	51833608	1	protein_coding
ENSG00000166171	1221.04	-0.886033	-1.84809	0.31349	-2.82635	0.00470814	0.0596558	1712.42	1583.24	1457.96	811.13	1200.45	561.036	DPCD	DPCD	deleted in primary ciliary dyskinesia homolog (mouse) [Source:HGNC Symbol;Acc:24542]	10	103330317	103369425	1	protein_coding
ENSG00000170946	611.464	-0.517196	-1.43117	0.183064	-2.82522	0.00472478	0.0598257	772.475	666.016	720.722	570.523	480.566	458.481	DNAJC24	DNAJC24	DnaJ (Hsp40) homolog, subfamily C, member 24 [Source:HGNC Symbol;Acc:26979]	11	31391387	31453396	1	protein_coding
ENSG00000203446	34.5982	-1.89521	-3.71977	0.671025	-2.82435	0.00473763	0.0599065	66.9897	66.4961	29.944	17.8617	20.2648	6.03265	AC004988.1			7	40577726	40586527	-1	antisense
ENSG00000055163	1733.75	3.26309	9.6004	1.15528	2.8245	0.00473546	0.0599065	318.201	296.594	366.556	491.721	775.853	8153.55	CYFIP2	CYFIP2	cytoplasmic FMR1 interacting protein 2 [Source:HGNC Symbol;Acc:13760]	5	156693089	156822606	1	protein_coding
ENSG00000154222	1105.2	0.669472	1.59049	0.237124	2.8233	0.00475326	0.060022	798.642	846.506	914.842	1393.21	1026.75	1651.22	CC2D1B	CC2D1B	coiled-coil and C2 domain containing 1B [Source:HGNC Symbol;Acc:29386]	1	52811395	52831865	-1	protein_coding
ENSG00000120438	16928.3	-0.38042	-1.30172	0.134742	-2.82332	0.0047529	0.060022	19121.4	19481.2	18838.9	15146.7	15740	13241.7	TCP1	TCP1	t-complex 1 [Source:HGNC Symbol;Acc:11655]	6	160199530	160210781	-1	protein_coding
ENSG00000115295	2160.09	-0.594567	-1.51002	0.210626	-2.82285	0.00475984	0.0600641	2736.11	2503.63	2556.6	2139.2	1564.25	1460.76	CLIP4	CLIP4	CAP-GLY domain containing linker protein family, member 4 [Source:HGNC Symbol;Acc:26108]	2	29320571	29412509	1	protein_coding
ENSG00000008323	81.9591	-2.60114	-6.06766	0.92155	-2.82257	0.00476403	0.0600761	99.4378	117.16	205.478	16.811	51.1445	1.72361	PLEKHG6	PLEKHG6	pleckstrin homology domain containing, family G (with RhoGef domain) member 6 [Source:HGNC Symbol;Acc:25562]	12	6419602	6437672	1	protein_coding
ENSG00000150457	157.835	1.28236	2.43236	0.454386	2.82217	0.00476994	0.0601097	80.5969	56.9966	138.362	198.58	163.083	309.389	LATS2	LATS2	large tumor suppressor kinase 2 [Source:HGNC Symbol;Acc:6515]	13	21547171	21635686	-1	protein_coding
ENSG00000204371	3320.27	0.476034	1.39091	0.168704	2.82171	0.00477679	0.060155	2555.03	2623.96	3153.42	3493.53	4060.68	4034.98	EHMT2	EHMT2	euchromatic histone-lysine N-methyltransferase 2 [Source:HGNC Symbol;Acc:14129]	6	31847536	31865464	-1	protein_coding
ENSG00000144554	2195.79	0.503957	1.4181	0.178779	2.81889	0.00481905	0.0606459	1666.37	1694.07	2087.82	2478.57	2848.65	2399.27	FANCD2	FANCD2	Fanconi anemia, complementation group D2 [Source:HGNC Symbol;Acc:3585]	3	10068098	10143614	1	protein_coding
ENSG00000005513	302.646	1.08318	2.1187	0.384329	2.81837	0.00482682	0.0607026	139.213	189.989	252.975	530.597	256.688	446.416	SOX8	SOX8	SRY (sex determining region Y)-box 8 [Source:HGNC Symbol;Acc:11203]	16	1031808	1036979	1	protein_coding
ENSG00000248127	7.41379	-6.39812	-84.3382	2.27138	-2.81683	0.00484995	0.060952	1.04671	3.16648	40.2696	0	0	0	CTC-235G5.3			5	75377771	75380011	-1	lincRNA
ENSG00000047644	511.795	1.83657	3.57161	0.652343	2.81535	0.00487243	0.0611929	195.735	144.603	331.449	442.339	293.357	1663.29	WWC3	WWC3	WWC family member 3 [Source:HGNC Symbol;Acc:29237]	X	9983602	10112518	1	protein_coding
ENSG00000183087	850.115	0.64126	1.55969	0.227813	2.81485	0.00487995	0.0612458	700.251	686.071	606.109	1287.09	855.947	965.223	GAS6	GAS6	growth arrest-specific 6 [Source:HGNC Symbol;Acc:4168]	13	114523522	114567046	-1	protein_coding
ENSG00000112249	3717.86	-0.363517	-1.28656	0.129166	-2.81434	0.00488775	0.0613022	4139.75	4328.58	4082.71	3494.58	3051.3	3210.23	ASCC3	ASCC3	activating signal cointegrator 1 complex subunit 3 [Source:HGNC Symbol;Acc:18697]	6	100956070	101329248	-1	protein_coding
ENSG00000099622	14190.3	0.507384	1.42147	0.18031	2.81396	0.00489359	0.0613339	11569.3	11386.7	12205.8	14078.2	16385.5	19516.5	CIRBP	CIRBP	cold inducible RNA binding protein [Source:HGNC Symbol;Acc:1982]	19	1259384	1274879	1	protein_coding
ENSG00000160392	461.712	0.465489	1.38078	0.165494	2.81272	0.0049124	0.0615156	387.284	386.311	390.305	486.468	551.975	567.931	C19orf47	C19orf47	chromosome 19 open reading frame 47 [Source:HGNC Symbol;Acc:26723]	19	40825443	40854434	-1	protein_coding
ENSG00000070669	8371.8	-0.404539	-1.32367	0.143833	-2.81257	0.00491473	0.0615156	9229.92	8820.76	10563	7002.83	7598.34	7015.97	ASNS	ASNS	asparagine synthetase (glutamine-hydrolyzing) [Source:HGNC Symbol;Acc:753]	7	97481430	97501854	-1	protein_coding
ENSG00000102383	287.187	0.904543	1.87195	0.321686	2.81188	0.00492522	0.0615636	177.941	188.933	233.357	253.216	387.926	481.75	ZDHHC15	ZDHHC15	zinc finger, DHHC-type containing 15 [Source:HGNC Symbol;Acc:20342]	X	74588262	74743337	-1	protein_coding
ENSG00000165389	4103.32	-0.877853	-1.83764	0.312193	-2.81189	0.00492515	0.0615636	5993.48	5224.69	4724.96	3733.09	3170.96	1772.74	SPTSSA	SPTSSA	serine palmitoyltransferase, small subunit A [Source:HGNC Symbol;Acc:20361]	14	34901995	34931562	-1	protein_coding
ENSG00000155324	29.6763	3.60922	12.2034	1.28393	2.81107	0.00493767	0.0616153	2.09343	1.05549	10.3255	55.6864	2.89497	106.002	GRAMD3	GRAMD3	GRAM domain containing 3 [Source:HGNC Symbol;Acc:24911]	5	125695824	125832186	1	protein_coding
ENSG00000185220	359.634	0.549345	1.46342	0.195428	2.81098	0.00493906	0.0616153	294.126	317.703	264.334	420.275	390.821	470.546	PGBD2	PGBD2	piggyBac transposable element derived 2 [Source:HGNC Symbol;Acc:19399]	1	249200395	249214145	1	protein_coding
ENSG00000185404	424.486	1.96137	3.89432	0.697758	2.81096	0.00493934	0.0616153	188.408	170.99	161.078	391.906	158.259	1476.27	SP140L	SP140L	SP140 nuclear body protein-like [Source:HGNC Symbol;Acc:25105]	2	231191899	231268447	1	protein_coding
ENSG00000158683	483.204	-0.907218	-1.87543	0.323052	-2.80827	0.00498077	0.0620067	732.699	748.345	409.923	296.294	412.051	299.909	PKD1L1	PKD1L1	polycystic kidney disease 1 like 1 [Source:HGNC Symbol;Acc:18053]	7	47814250	47988088	-1	protein_coding
ENSG00000164284	1792.31	-0.386622	-1.30733	0.137671	-2.80831	0.00498016	0.0620067	2205.43	1951.61	1936.04	1534	1613.47	1513.33	GRPEL2	GRPEL2	GrpE-like 2, mitochondrial (E. coli) [Source:HGNC Symbol;Acc:21060]	5	148724993	148734146	1	protein_coding
ENSG00000167863	4905.35	-0.446308	-1.36255	0.158908	-2.80859	0.00497596	0.0620067	5863.69	5954.04	5156.57	3928.52	4650.29	3878.99	ATP5H	ATP5H	ATP synthase, H+ transporting, mitochondrial Fo complex, subunit d [Source:HGNC Symbol;Acc:845]	17	73034958	73043080	-1	protein_coding
ENSG00000168890	531.044	-0.704053	-1.62908	0.250844	-2.80674	0.00500454	0.0622228	697.111	702.959	574.099	375.095	509.515	327.486	TMEM150A	TMEM150A	transmembrane protein 150A [Source:HGNC Symbol;Acc:24677]	2	85825671	85830319	-1	protein_coding
ENSG00000111859	570.186	1.63915	3.11483	0.58401	2.80672	0.00500485	0.0622228	271.099	226.931	333.515	449.694	386.961	1752.91	NEDD9	NEDD9	neural precursor cell expressed, developmentally down-regulated 9 [Source:HGNC Symbol;Acc:7733]	6	11183531	11382581	-1	protein_coding
ENSG00000025423	304.647	-0.746567	-1.6778	0.266096	-2.80563	0.0050219	0.0623929	320.294	368.367	456.388	223.796	271.163	187.874	HSD17B6	HSD17B6	hydroxysteroid (17-beta) dehydrogenase 6 [Source:HGNC Symbol;Acc:23316]	12	57145945	57181574	1	protein_coding
ENSG00000162650	550.15	0.586337	1.50143	0.20904	2.8049	0.00503315	0.0624908	393.564	483.416	442.965	552.661	695.759	732.536	ATXN7L2	ATXN7L2	ataxin 7-like 2 [Source:HGNC Symbol;Acc:28713]	1	110026101	110035426	1	protein_coding
ENSG00000230724	95.908	2.55613	5.88129	0.911619	2.80395	0.00504809	0.0625601	18.8408	37.9978	26.8464	32.5713	55.0045	404.187	LINC01001	LINC01001	long intergenic non-protein coding RNA 1001 [Source:HGNC Symbol;Acc:38540]	11	127115	139612	-1	lincRNA
ENSG00000229320	373.472	-0.611964	-1.52834	0.218255	-2.8039	0.00504887	0.0625601	491.955	490.804	371.719	289.99	322.307	274.054	KRT8P12	KRT8P12	keratin 8 pseudogene 12 [Source:HGNC Symbol;Acc:28057]	3	160283235	160287036	1	pseudogene
ENSG00000187446	6752.39	-0.421433	-1.33926	0.150282	-2.80428	0.00504292	0.0625601	8496.17	7915.14	6783.87	5670.56	5790.91	5857.7	CHP1	CHP1	calcineurin-like EF-hand protein 1 [Source:HGNC Symbol;Acc:17433]	15	41523037	41574043	1	protein_coding
ENSG00000137817	2678.5	0.661914	1.58218	0.23609	2.80366	0.00505263	0.0625648	2242.06	2215.48	1766.7	2584.69	3244.3	4017.74	PARP6	PARP6	poly (ADP-ribose) polymerase family, member 6 [Source:HGNC Symbol;Acc:26921]	15	72533522	72565340	-1	protein_coding
ENSG00000175220	1809.43	0.780842	1.71813	0.278564	2.8031	0.00506147	0.0625904	1347.12	1178.99	1468.29	2076.16	1696.45	3089.58	ARHGAP1	ARHGAP1	Rho GTPase activating protein 1 [Source:HGNC Symbol;Acc:673]	11	46698630	46722165	-1	protein_coding
ENSG00000128059	3402.6	-0.574685	-1.48935	0.20501	-2.80321	0.00505973	0.0625904	4627.52	4253.64	3333.08	2716.03	3061.92	2423.4	PPAT	PPAT	phosphoribosyl pyrophosphate amidotransferase [Source:HGNC Symbol;Acc:9238]	4	57259528	57301781	-1	protein_coding
ENSG00000168453	409.654	0.888376	1.85109	0.317046	2.80204	0.00507798	0.0627109	211.436	239.597	410.956	571.574	504.69	519.669	HR	HR	hair growth associated [Source:HGNC Symbol;Acc:5172]	8	21971928	21990897	-1	protein_coding
ENSG00000154781	1320.88	0.571782	1.48636	0.204052	2.80214	0.00507652	0.0627109	989.144	908.78	1289.66	1479.37	1586.45	1671.9	CCDC174	CCDC174	coiled-coil domain containing 174 [Source:HGNC Symbol;Acc:28033]	3	14693271	14714166	1	protein_coding
ENSG00000269688	45.1911	1.16668	2.24494	0.416442	2.80153	0.00508607	0.062727	24.0744	24.2763	35.1068	72.4974	61.7594	53.432	AC008982.2			19	39335369	39336139	-1	sense_intronic
ENSG00000128510	665.348	1.94109	3.83995	0.692846	2.80162	0.00508473	0.062727	306.687	222.709	295.31	2296.8	630.139	240.444	CPA4	CPA4	carboxypeptidase A4 [Source:HGNC Symbol;Acc:15740]	7	129932974	129964020	1	protein_coding
ENSG00000163218	18.068	-3.33695	-10.1046	1.19123	-2.80127	0.0050902	0.0627363	45.0087	42.2197	11.3581	2.10137	7.71993	0	PGLYRP4	PGLYRP4	peptidoglycan recognition protein 4 [Source:HGNC Symbol;Acc:30015]	1	153302596	153321316	-1	protein_coding
ENSG00000131378	1932.04	0.839036	1.78885	0.299583	2.80068	0.0050995	0.062809	1556.46	1581.13	1019.13	2803.23	1741.81	2890.5	RFTN1	RFTN1	raftlin, lipid raft linker 1 [Source:HGNC Symbol;Acc:30278]	3	16355081	16555533	-1	protein_coding
ENSG00000261693	17.0118	1.78642	3.44958	0.638429	2.79815	0.0051396	0.0632608	6.28028	7.38845	9.29298	24.1658	22.1948	32.7486	RP13-467H17.1			8	143485013	143488389	1	antisense
ENSG00000147246	14.0746	-2.65022	-6.27764	0.947305	-2.79764	0.00514767	0.0632748	15.7007	12.6659	44.3998	6.30412	1.92998	3.44723	HTR2C	HTR2C	5-hydroxytryptamine (serotonin) receptor 2C, G protein-coupled [Source:HGNC Symbol;Acc:5295]	X	113818551	114144624	1	protein_coding
ENSG00000261324	113.466	1.07812	2.11128	0.385396	2.79744	0.00515099	0.0632748	77.4568	85.495	55.7579	211.188	113.869	137.027	RP11-174G6.5			12	14915438	14920865	-1	sense_overlapping
ENSG00000042445	1723.24	-0.450364	-1.36639	0.160972	-2.79778	0.00514549	0.0632748	1950.03	1982.22	2037.23	1583.39	1526.62	1259.96	RETSAT	RETSAT	retinol saturase (all-trans-retinol 13,14-reductase) [Source:HGNC Symbol;Acc:25991]	2	85569211	85581743	-1	protein_coding
ENSG00000229676	12.699	3.48359	11.1857	1.24547	2.797	0.00515797	0.0633185	0	2.11099	4.13021	35.7234	5.78995	28.4396	ZNF492	ZNF492	zinc finger protein 492 [Source:HGNC Symbol;Acc:23707]	19	22817126	22850472	1	protein_coding
ENSG00000081665	1032.34	0.506019	1.42013	0.180939	2.79662	0.00516394	0.0633499	880.286	837.006	842.563	1086.41	1130.97	1416.81	ZNF506	ZNF506	zinc finger protein 506 [Source:HGNC Symbol;Acc:23780]	19	19896648	19932560	-1	protein_coding
ENSG00000136936	619.237	0.466236	1.3815	0.166839	2.79453	0.00519754	0.0636776	498.236	558.356	503.886	671.389	696.724	786.829	XPA	XPA	xeroderma pigmentosum, complementation group A [Source:HGNC Symbol;Acc:12814]	9	100437191	100459639	-1	protein_coding
ENSG00000205339	14270.3	-0.405745	-1.32477	0.145182	-2.79474	0.00519419	0.0636776	17473.8	16944.9	14373.1	11881.2	12674.2	12274.7	IPO7	IPO7	importin 7 [Source:HGNC Symbol;Acc:9852]	11	9406169	9469673	1	protein_coding
ENSG00000115896	1094.22	-1.39315	-2.62652	0.49863	-2.79396	0.00520665	0.063747	1143.01	1124.1	2487.42	1008.66	457.406	344.723	PLCL1	PLCL1	phospholipase C-like 1 [Source:HGNC Symbol;Acc:9063]	2	198669426	199437305	1	protein_coding
ENSG00000121350	568.921	-0.496563	-1.41085	0.177756	-2.79351	0.00521393	0.0637518	708.625	668.127	620.564	527.445	429.421	459.343	PYROXD1	PYROXD1	pyridine nucleotide-disulphide oxidoreductase domain 1 [Source:HGNC Symbol;Acc:26162]	12	21590549	21623300	1	protein_coding
ENSG00000131473	32363.5	-0.717357	-1.64417	0.256792	-2.79353	0.00521356	0.0637518	43221.9	40897.2	36623.6	28103.8	28447.9	16886.2	ACLY	ACLY	ATP citrate lyase [Source:HGNC Symbol;Acc:115]	17	40023161	40086795	-1	protein_coding
ENSG00000232044	113.194	1.86168	3.63431	0.66666	2.79255	0.0052294	0.0638988	24.0744	30.6093	91.8972	80.9029	186.243	265.436	LINC01105	LINC01105	long intergenic non-protein coding RNA 1105 [Source:HGNC Symbol;Acc:26403]	2	6072819	6141407	1	processed_transcript
ENSG00000134698	974.585	1.23084	2.34703	0.44085	2.79196	0.005239	0.0639043	591.393	593.187	562.741	772.255	947.621	2380.31	AGO4	AGO4	argonaute RISC catalytic component 4 [Source:HGNC Symbol;Acc:18424]	1	36273773	36323491	1	protein_coding
ENSG00000128708	1253.41	-0.574596	-1.48926	0.205781	-2.79227	0.00523397	0.0639043	1614.03	1566.35	1318.57	1019.17	1163.78	838.538	HAT1	HAT1	histone acetyltransferase 1 [Source:HGNC Symbol;Acc:4821]	2	172778958	172848599	1	protein_coding
ENSG00000179837	4256.61	0.426148	1.34364	0.152638	2.79188	0.00524021	0.0639043	3501.26	3524.29	3872.07	4377.16	5375	4889.89	RBM15B	RBM15B	RNA binding motif protein 15B [Source:HGNC Symbol;Acc:24303]	3	51428731	51435330	1	protein_coding
ENSG00000248487	225.733	0.725795	1.65381	0.259994	2.79159	0.00524504	0.0639211	162.241	161.49	186.892	244.81	249.933	349.032	ABHD14A	ABHD14A	abhydrolase domain containing 14A [Source:HGNC Symbol;Acc:24538]	3	52005442	52015212	1	protein_coding
ENSG00000204227	1702.36	0.448198	1.36433	0.160715	2.78877	0.00529079	0.0643515	1380.62	1433.36	1506.49	1872.32	1798.74	2222.6	RING1	RING1	ring finger protein 1 [Source:HGNC Symbol;Acc:10018]	6	33176272	33180499	1	protein_coding
ENSG00000107560	2466.3	-0.455903	-1.37164	0.163475	-2.78882	0.0052901	0.0643515	2799.96	2505.74	3252.54	2092.97	2075.7	2070.92	RAB11FIP2	RAB11FIP2	RAB11 family interacting protein 2 (class I) [Source:HGNC Symbol;Acc:29152]	10	119764427	119806114	-1	protein_coding
ENSG00000204262	2524.9	-1.58392	-2.99784	0.567895	-2.78911	0.0052853	0.0643515	2075.63	1872.45	7411.66	1686.35	1342.3	760.975	COL5A2	COL5A2	collagen, type V, alpha 2 [Source:HGNC Symbol;Acc:2210]	2	189896622	190044605	-1	protein_coding
ENSG00000105220	32114.1	-0.62221	-1.53923	0.223249	-2.78707	0.0053187	0.0646486	41735.6	41560.1	33505.3	28668	27675	19540.6	GPI	GPI	glucose-6-phosphate isomerase [Source:HGNC Symbol;Acc:4458]	19	34850385	34893061	1	protein_coding
ENSG00000213341	3008.44	-0.408474	-1.32728	0.146657	-2.78522	0.00534911	0.0649755	3664.54	3360.69	3269.06	2542.66	2826.46	2387.2	CHUK	CHUK	conserved helix-loop-helix ubiquitous kinase [Source:HGNC Symbol;Acc:1974]	10	101948055	101989376	-1	protein_coding
ENSG00000105186	3694.94	-0.442664	-1.35911	0.158947	-2.78497	0.00535329	0.0649837	4053.92	4187.14	4530.84	3043.84	3528.01	2825.86	ANKRD27	ANKRD27	ankyrin repeat domain 27 (VPS9 domain) [Source:HGNC Symbol;Acc:25310]	19	33087913	33167503	-1	protein_coding
ENSG00000148690	1147.6	-0.552193	-1.46631	0.198327	-2.78425	0.00536512	0.0650846	1293.74	1347.87	1452.8	779.61	911.917	1099.67	FRA10AC1	FRA10AC1	fragile site, folic acid type, rare, fra(10)(q23.3) or fra(10)(q24.2) candidate 1 [Source:HGNC Symbol;Acc:1162]	10	95427640	95462329	-1	protein_coding
ENSG00000189171	440.504	-1.55177	-2.93177	0.557393	-2.78398	0.00536964	0.0650968	399.845	478.138	1092.44	369.842	195.893	106.864	S100A13	S100A13	S100 calcium binding protein A13 [Source:HGNC Symbol;Acc:10490]	1	153591263	153606568	-1	protein_coding
ENSG00000138495	2307.81	-0.599704	-1.51541	0.215462	-2.78334	0.00538024	0.0651826	2831.36	2674.62	2835.39	2088.77	2019.73	1396.99	COX17	COX17	COX17 cytochrome c oxidase copper chaperone [Source:HGNC Symbol;Acc:2264]	3	119373360	119396301	-1	protein_coding
ENSG00000183145	48.4019	1.4692	2.76868	0.528113	2.78198	0.00540288	0.0654141	19.8876	15.8324	41.3021	60.9398	87.8142	64.6355	RIPPLY3	RIPPLY3	ripply transcriptional repressor 3 [Source:HGNC Symbol;Acc:3047]	21	38378450	38391959	1	protein_coding
ENSG00000154845	2771.84	0.436533	1.35335	0.156937	2.78159	0.00540939	0.0654424	2635.62	2310.47	2120.86	3323.32	3002.09	3238.67	PPP4R1	PPP4R1	protein phosphatase 4, regulatory subunit 1 [Source:HGNC Symbol;Acc:9320]	18	9546789	9615238	-1	protein_coding
ENSG00000168502	2821.09	-1.12737	-2.18459	0.405356	-2.78117	0.00541629	0.0654424	3560.92	3621.4	4428.62	2333.58	2177.98	804.066	SOGA2	SOGA2	SOGA family member 2 [Source:HGNC Symbol;Acc:29121]	18	8705659	8832776	1	protein_coding
ENSG00000102897	2969.24	-0.738985	-1.669	0.265709	-2.78118	0.00541617	0.0654424	3937.74	3996.1	3206.08	2670.85	2456.87	1547.8	LYRM1	LYRM1	LYR motif containing 1 [Source:HGNC Symbol;Acc:25074]	16	20911190	20936328	1	protein_coding
ENSG00000101057	16174.9	-1.13427	-2.19508	0.407866	-2.78099	0.00541936	0.0654424	26410.7	24150.7	16113	10424.9	14822.3	5127.75	MYBL2	MYBL2	v-myb avian myeloblastosis viral oncogene homolog-like 2 [Source:HGNC Symbol;Acc:7548]	20	42295754	42345136	1	protein_coding
ENSG00000153006	1701.75	-0.372205	-1.29433	0.133914	-2.77944	0.00544522	0.0657118	2060.98	1820.73	1878.21	1518.24	1503.46	1428.88	SREK1IP1	SREK1IP1	SREK1-interacting protein 1 [Source:HGNC Symbol;Acc:26716]	5	64013971	64064512	-1	protein_coding
ENSG00000256073	263.281	-0.630383	-1.54798	0.226909	-2.77813	0.00546722	0.0658914	329.715	281.817	347.97	202.783	236.423	180.979	C21orf119	C21orf119	chromosome 21 open reading frame 119 [Source:HGNC Symbol;Acc:23128]	21	33765439	33766254	1	protein_coding
ENSG00000100697	6562.97	-0.440772	-1.35733	0.158651	-2.77824	0.00546536	0.0658914	7981.19	7814.87	6877.83	4929.82	5956.89	5817.19	DICER1	DICER1	dicer 1, ribonuclease type III [Source:HGNC Symbol;Acc:17098]	14	95552565	95624347	-1	protein_coding
ENSG00000272183	39.1135	1.42722	2.68928	0.51379	2.77783	0.00547231	0.0659099	28.2613	14.7769	20.6511	45.1795	48.2496	77.5626	RP11-523H20.3			2	74728844	74729492	1	antisense
ENSG00000227932	12.2481	-2.49345	-5.63123	0.899086	-2.77332	0.00554883	0.066788	23.0277	13.7214	25.8138	2.10137	1.92998	6.89445	RP13-16H11.2			10	26953135	26965088	-1	lincRNA
ENSG00000124688	2106.04	-0.664271	-1.58477	0.239588	-2.77256	0.0055618	0.0669006	2864.85	2977.55	1905.06	1581.28	1812.25	1495.23	MAD2L1BP	MAD2L1BP	MAD2L1 binding protein [Source:HGNC Symbol;Acc:21059]	6	43597277	43608689	1	protein_coding
ENSG00000260903	2922.01	0.432587	1.34965	0.156038	2.77231	0.00556602	0.0669078	2673.31	2627.12	2161.13	3467.27	3256.85	3346.39	XKR7	XKR7	XK, Kell blood group complex subunit-related family, member 7 [Source:HGNC Symbol;Acc:23062]	20	30555805	30591190	1	protein_coding
ENSG00000146409	1136.51	-0.4427	-1.35915	0.1597	-2.77208	0.00556999	0.0669122	1387.94	1233.87	1307.21	929.858	890.687	1069.5	SLC18B1	SLC18B1	solute carrier family 18, subfamily B, member 1 [Source:HGNC Symbol;Acc:21573]	6	133090509	133119701	-1	protein_coding
ENSG00000180340	1000.57	0.975086	1.96576	0.35199	2.77021	0.0056021	0.0672543	541.151	577.355	905.549	1352.23	1760.14	866.977	FZD2	FZD2	frizzled family receptor 2 [Source:HGNC Symbol;Acc:4040]	17	42634925	42636907	1	protein_coding
ENSG00000130052	141.53	0.992625	1.9898	0.358527	2.76862	0.00562939	0.067538	80.5969	106.605	97.06	139.741	164.048	261.127	STARD8	STARD8	StAR-related lipid transfer (START) domain containing 8 [Source:HGNC Symbol;Acc:19161]	X	67867508	67945684	1	protein_coding
ENSG00000138382	955.858	-0.489783	-1.40423	0.176951	-2.7679	0.00564195	0.067645	1199.53	1050.22	1099.67	785.914	897.442	702.372	METTL5	METTL5	methyltransferase like 5 [Source:HGNC Symbol;Acc:25006]	2	170666591	170681441	-1	protein_coding
ENSG00000008382	1006.7	0.616412	1.53306	0.2228	2.76666	0.00566343	0.0678555	783.988	735.679	865.279	976.088	1207.2	1471.97	MPND	MPND	MPN domain containing [Source:HGNC Symbol;Acc:25934]	19	4343524	4360083	1	protein_coding
ENSG00000133056	1785.77	0.486348	1.40089	0.175801	2.76646	0.00566684	0.0678555	1475.87	1415.42	1571.55	1849.21	2414.41	1988.19	PIK3C2B	PIK3C2B	phosphatidylinositol-4-phosphate 3-kinase, catalytic subunit type 2 beta [Source:HGNC Symbol;Acc:8972]	1	204391756	204463852	-1	protein_coding
ENSG00000095752	119.44	-1.48089	-2.7912	0.535648	-2.76466	0.00569821	0.068187	194.689	192.1	140.427	114.525	39.5646	35.3341	IL11	IL11	interleukin 11 [Source:HGNC Symbol;Acc:5966]	19	55875757	55881831	-1	protein_coding
ENSG00000198756	377.59	0.801854	1.74334	0.290121	2.76386	0.00571215	0.0683096	237.604	215.321	372.752	534.8	444.861	460.205	COLGALT2	COLGALT2	collagen beta(1-O)galactosyltransferase 2 [Source:HGNC Symbol;Acc:16790]	1	183898796	184006863	-1	protein_coding
ENSG00000243587	53.946	-1.21824	-2.32663	0.440875	-2.76323	0.00572318	0.0683974	87.9239	56.9966	81.5717	33.622	22.1948	41.3667	C6orf183	C6orf183	chromosome 6 open reading frame 183 [Source:HGNC Symbol;Acc:21562]	6	109487036	109592217	1	polymorphic_pseudogene
ENSG00000269998	19.4531	1.7918	3.46246	0.648572	2.76268	0.00573296	0.06847	8.37371	12.6659	5.16276	28.3685	25.0898	37.0577	RP11-272L13.3			1	98399030	98407302	-1	lincRNA
ENSG00000154645	43.7806	-1.77651	-3.42597	0.643312	-2.76151	0.00575351	0.0686712	86.8772	89.7169	26.8464	12.6082	25.0898	21.5452	CHODL	CHODL	chondrolectin [Source:HGNC Symbol;Acc:17807]	21	19273580	19639690	1	protein_coding
ENSG00000122756	1225.02	0.662861	1.58322	0.240066	2.76116	0.00575964	0.0687001	930.528	895.058	1020.16	1151.55	1470.65	1882.19	CNTFR	CNTFR	ciliary neurotrophic factor receptor [Source:HGNC Symbol;Acc:2170]	9	34551430	34590121	-1	protein_coding
ENSG00000174136	4273.01	-0.55745	-1.47167	0.201908	-2.76091	0.00576412	0.0687092	5012.71	4969.26	5282.54	4142.86	3447.91	2782.77	RGMB	RGMB	repulsive guidance molecule family member b [Source:HGNC Symbol;Acc:26896]	5	98104354	98134347	1	protein_coding
ENSG00000124587	2058.9	-0.467989	-1.38318	0.169538	-2.76038	0.00577335	0.0687749	2057.84	2422.36	2689.8	1651.68	1749.53	1782.22	PEX6	PEX6	peroxisomal biogenesis factor 6 [Source:HGNC Symbol;Acc:8859]	6	42931608	42946958	-1	protein_coding
ENSG00000146386	493.466	1.20208	2.30072	0.435695	2.759	0.00579787	0.0690227	266.912	257.54	372.752	481.215	436.176	1146.2	ABRACL	ABRACL	ABRA C-terminal like [Source:HGNC Symbol;Acc:21230]	6	139349819	139364439	1	protein_coding
ENSG00000257596	11.3446	2.63977	6.23231	0.957014	2.75834	0.00580962	0.0691056	3.14014	4.22197	2.06511	9.45618	32.8097	16.3743	RP11-968A15.2			12	54656399	54672847	1	antisense
ENSG00000255468	72.1931	0.910447	1.87963	0.330114	2.75798	0.00581604	0.0691056	52.3357	50.6637	47.4974	77.7508	110.974	93.9369	RP11-867G23.8		Uncharacterized protein [Source:UniProtKB/TrEMBL;Acc:E9PLG1]	11	66115421	66132275	1	protein_coding
ENSG00000114423	2833.35	-0.418192	-1.33625	0.151628	-2.75801	0.00581536	0.0691056	3326.46	3411.35	2985.11	2659.29	2380.63	2237.25	CBLB	CBLB	Cbl proto-oncogene B, E3 ubiquitin protein ligase [Source:HGNC Symbol;Acc:1542]	3	105374305	105588396	-1	protein_coding
ENSG00000203805	3935.12	-1.34592	-2.54192	0.488212	-2.75683	0.00583647	0.0693039	6704.2	6850.15	3389.87	3276.04	2475.2	915.239	PPAPDC1A	PPAPDC1A	phosphatidic acid phosphatase type 2 domain containing 1A [Source:HGNC Symbol;Acc:23531]	10	122216466	122349367	1	protein_coding
ENSG00000083444	12356.1	-1.05299	-2.07483	0.381989	-2.75661	0.00584038	0.0693059	15296.7	15419.7	19308.7	12178.5	7642.73	4290.07	PLOD1	PLOD1	procollagen-lysine, 2-oxoglutarate 5-dioxygenase 1 [Source:HGNC Symbol;Acc:9081]	1	11994262	12035595	1	protein_coding
ENSG00000185046	14.4101	-2.21832	-4.65353	0.804929	-2.75593	0.00585263	0.0694068	31.4014	23.2209	16.5208	7.35481	1.92998	6.03265	ANKS1B	ANKS1B	ankyrin repeat and sterile alpha motif domain containing 1B [Source:HGNC Symbol;Acc:24600]	12	99120235	100378432	-1	protein_coding
ENSG00000112304	1097.18	-0.599099	-1.51477	0.21742	-2.75549	0.00586045	0.0694473	1491.57	1355.25	1118.25	869.969	1010.35	737.706	ACOT13	ACOT13	acyl-CoA thioesterase 13 [Source:HGNC Symbol;Acc:20999]	6	24667263	24705293	1	protein_coding
ENSG00000115364	1695.08	-0.396026	-1.31588	0.143731	-2.75532	0.00586356	0.0694473	1952.12	1977.99	1848.27	1512.99	1553.64	1325.46	MRPL19	MRPL19	mitochondrial ribosomal protein L19 [Source:HGNC Symbol;Acc:14052]	2	75873909	75917977	1	protein_coding
ENSG00000128000	1456.62	0.50059	1.41479	0.181706	2.75494	0.00587023	0.0694819	1247.68	1335.2	1036.68	1638.02	1599.96	1882.19	ZNF780B	ZNF780B	zinc finger protein 780B [Source:HGNC Symbol;Acc:33109]	19	40534167	40562116	-1	protein_coding
ENSG00000254470	391.066	1.8331	3.56302	0.665599	2.75406	0.00588607	0.0694917	139.213	156.213	218.901	258.469	241.248	1332.35	AP5B1	AP5B1	adaptor-related protein complex 5, beta 1 subunit [Source:HGNC Symbol;Acc:25104]	11	65543364	65548273	-1	protein_coding
ENSG00000139597	426.85	1.68754	3.22107	0.612647	2.75451	0.00587805	0.0694917	129.792	142.492	334.547	306.801	408.191	1239.28	N4BP2L1	N4BP2L1	NEDD4 binding protein 2-like 1 [Source:HGNC Symbol;Acc:25037]	13	32974861	33002315	-1	protein_coding
ENSG00000151474	2330.33	-1.89998	-3.73209	0.689859	-2.75416	0.00588428	0.0694917	3373.56	3234.03	4419.33	1788.27	1022.89	143.922	FRMD4A	FRMD4A	FERM domain containing 4A [Source:HGNC Symbol;Acc:25491]	10	13685706	14504141	-1	protein_coding
ENSG00000166780	5338.16	-0.939949	-1.91846	0.341269	-2.75427	0.00588227	0.0694917	6294.94	5732.38	9026.58	4242.67	4520.98	2211.4	C16orf45	C16orf45	chromosome 16 open reading frame 45 [Source:HGNC Symbol;Acc:19213]	16	15528152	15718885	1	protein_coding
ENSG00000109458	683.043	0.589524	1.50475	0.214101	2.75349	0.00589636	0.0695687	511.843	480.249	644.313	719.72	826.032	916.1	GAB1	GAB1	GRB2-associated binding protein 1 [Source:HGNC Symbol;Acc:4066]	4	144257915	144395721	1	protein_coding
ENSG00000213462	691.918	0.607665	1.52379	0.220858	2.75139	0.00593432	0.0699721	450.087	592.132	603.011	732.329	817.347	956.605	ERV3-1	ERV3-1	endogenous retrovirus group 3, member 1 [Source:HGNC Symbol;Acc:3454]	7	64451187	64467121	-1	protein_coding
ENSG00000175318	22.032	-1.6533	-3.14551	0.601045	-2.7507	0.00594682	0.0700748	24.0744	32.7203	43.3672	13.6589	10.6149	7.75626	GRAMD2	GRAMD2	GRAM domain containing 2 [Source:HGNC Symbol;Acc:27287]	15	72452148	72490126	-1	protein_coding
ENSG00000174791	467.82	-0.708521	-1.63413	0.257618	-2.75028	0.00595452	0.0701209	550.571	556.245	633.987	462.302	295.287	308.527	RIN1	RIN1	Ras and Rab interactor 1 [Source:HGNC Symbol;Acc:18749]	11	66097713	66104311	-1	protein_coding
ENSG00000117543	2891.7	-0.399799	-1.31932	0.145437	-2.74896	0.00597854	0.070359	3344.25	3330.08	3195.75	2213.8	2625.74	2640.58	DPH5	DPH5	diphthamide biosynthesis 5 [Source:HGNC Symbol;Acc:24270]	1	101455179	101491644	-1	protein_coding
ENSG00000224689	11.1885	3.28772	9.76567	1.19627	2.7483	0.00599044	0.0704303	0	1.05549	5.16276	13.6589	30.8797	16.3743	ZNF812	ZNF812	zinc finger protein 812 [Source:HGNC Symbol;Acc:33242]	19	9800600	9811452	-1	protein_coding
ENSG00000187456	112.551	-0.766825	-1.70152	0.279048	-2.748	0.00599601	0.0704303	144.446	128.77	151.785	97.7139	81.0593	71.5299	RDM1	RDM1	RAD52 motif 1 [Source:HGNC Symbol;Acc:19950]	17	34245070	34257777	-1	protein_coding
ENSG00000144381	42858.2	-0.686796	-1.60971	0.249922	-2.74804	0.00599521	0.0704303	57603.8	57387.2	43622.3	34165.2	39775	24596	HSPD1	HSPD1	heat shock 60kDa protein 1 (chaperonin) [Source:HGNC Symbol;Acc:5261]	2	198351305	198381461	-1	protein_coding
ENSG00000105732	591.955	0.543716	1.45772	0.197879	2.74772	0.00600109	0.0704453	523.357	428.53	493.56	632.513	669.704	804.066	ZNF574	ZNF574	zinc finger protein 574 [Source:HGNC Symbol;Acc:26166]	19	42572629	42585701	1	protein_coding
ENSG00000147614	6.77475	-4.28049	-19.4338	1.55875	-2.74611	0.00603059	0.0705359	8.37371	10.5549	19.6185	2.10137	0	0	ATP6V0D2	ATP6V0D2	ATPase, H+ transporting, lysosomal 38kDa, V0 subunit d2 [Source:HGNC Symbol;Acc:18266]	8	86999552	87166457	1	protein_coding
ENSG00000179772	16.8698	2.04008	4.11268	0.742912	2.74605	0.00603167	0.0705359	8.37371	5.27747	6.19532	14.7096	27.0198	39.6431	FOXS1	FOXS1	forkhead box S1 [Source:HGNC Symbol;Acc:3735]	20	30432103	30433420	-1	protein_coding
ENSG00000215790	92.4625	1.01491	2.02078	0.369473	2.74692	0.00601576	0.0705359	54.4291	63.3296	66.0834	98.7646	103.254	168.914	SLC35E2	SLC35E2	solute carrier family 35, member E2 [Source:HGNC Symbol;Acc:20863]	1	1656277	1677431	-1	protein_coding
ENSG00000185904	1829.42	-0.582838	-1.49779	0.212229	-2.74627	0.00602765	0.0705359	2299.63	2234.48	2047.55	1454.15	1766.9	1173.78	LINC00839	LINC00839	long intergenic non-protein coding RNA 839 [Source:HGNC Symbol;Acc:28269]	10	42970991	42990784	1	lincRNA
ENSG00000075568	2370.88	0.418276	1.33633	0.152318	2.74607	0.00603147	0.0705359	2015.97	2027.6	2045.49	2384.01	2962.52	2789.67	TMEM131	TMEM131	transmembrane protein 131 [Source:HGNC Symbol;Acc:30366]	2	98372799	98612388	-1	protein_coding
ENSG00000147852	2432.82	-0.800966	-1.74227	0.29161	-2.7467	0.00601979	0.0705359	3149.56	3264.64	2859.14	2362.99	1791.99	1168.61	VLDLR	VLDLR	very low density lipoprotein receptor [Source:HGNC Symbol;Acc:12698]	9	2621834	2660053	1	protein_coding
ENSG00000055118	3536.33	0.815408	1.7598	0.296989	2.74558	0.00604037	0.070593	2869.04	2851.94	1967.01	5398.43	5065.24	3066.31	KCNH2	KCNH2	potassium voltage-gated channel, subfamily H (eag-related), member 2 [Source:HGNC Symbol;Acc:6251]	7	150642049	150675403	-1	protein_coding
ENSG00000124160	3213.48	0.399355	1.31892	0.145499	2.74472	0.00605631	0.0707346	2959.06	2744.28	2611.33	3448.35	4000.85	3517.03	NCOA5	NCOA5	nuclear receptor coactivator 5 [Source:HGNC Symbol;Acc:15909]	20	44689624	44718591	-1	protein_coding
ENSG00000112149	106.652	1.7407	3.34198	0.634298	2.74429	0.00606411	0.0707365	50.2422	56.9966	40.2696	58.8385	121.589	311.974	CD83	CD83	CD83 molecule [Source:HGNC Symbol;Acc:1703]	6	14117872	14137149	1	protein_coding
ENSG00000071051	1444.54	0.633145	1.55094	0.230713	2.7443	0.00606398	0.0707365	1051.95	1047.05	1298.95	1598.09	1489.95	2181.23	NCK2	NCK2	NCK adaptor protein 2 [Source:HGNC Symbol;Acc:7665]	2	106361354	106510730	1	protein_coding
ENSG00000153832	339.451	-0.733381	-1.66253	0.267279	-2.74387	0.00607191	0.070745	382.05	352.535	536.928	261.621	284.672	218.899	FBXO36	FBXO36	F-box protein 36 [Source:HGNC Symbol;Acc:27020]	2	230787018	230877825	1	protein_coding
ENSG00000032742	788.215	0.469362	1.3845	0.171074	2.74362	0.00607663	0.070745	697.111	695.57	590.62	894.134	997.801	854.05	IFT88	IFT88	intraflagellar transport 88 homolog (Chlamydomonas) [Source:HGNC Symbol;Acc:20606]	13	21140585	21265503	1	protein_coding
ENSG00000143554	1938.03	0.723696	1.65141	0.263826	2.74308	0.00608668	0.070745	1341.89	1589.57	1453.83	2953.48	2613.2	1676.21	SLC27A3	SLC27A3	solute carrier family 27 (fatty acid transporter), member 3 [Source:HGNC Symbol;Acc:10997]	1	153746830	153752633	1	protein_coding
ENSG00000095321	1980.42	-0.649282	-1.56839	0.236704	-2.74302	0.00608777	0.070745	2098.66	2201.76	2955.17	1738.89	1637.59	1250.48	CRAT	CRAT	carnitine O-acetyltransferase [Source:HGNC Symbol;Acc:2342]	9	131857089	131873468	-1	protein_coding
ENSG00000147457	3369.15	0.633137	1.55093	0.230789	2.74337	0.00608129	0.070745	2749.72	2660.9	2514.27	3792.98	3260.7	5236.34	CHMP7	CHMP7	charged multivesicular body protein 7 [Source:HGNC Symbol;Acc:28439]	8	23101150	23119512	1	protein_coding
ENSG00000105438	5403.19	-0.412413	-1.33091	0.150311	-2.74373	0.00607462	0.070745	6278.19	5855.88	6376.01	5035.94	4770.92	4102.2	KDELR1	KDELR1	KDEL (Lys-Asp-Glu-Leu) endoplasmic reticulum protein retention receptor 1 [Source:HGNC Symbol;Acc:6304]	19	48885827	48894810	-1	protein_coding
ENSG00000135677	17126.9	-0.798124	-1.73884	0.291117	-2.74159	0.00611431	0.0710089	20900.8	20474.5	23865.4	17417.2	11373.4	8730.1	GNS	GNS	glucosamine (N-acetyl)-6-sulfatase [Source:HGNC Symbol;Acc:4422]	12	65107225	65153227	-1	protein_coding
ENSG00000261239	15.2062	-2.65478	-6.29751	0.968596	-2.74086	0.00612795	0.0711227	36.635	34.8313	7.22787	6.30412	1.92998	4.30903	ANKRD26P1	ANKRD26P1	ankyrin repeat domain 26 pseudogene 1 [Source:HGNC Symbol;Acc:32955]	16	46503253	46603009	-1	pseudogene
ENSG00000248383	340.324	-0.966114	-1.95357	0.352709	-2.73912	0.00616031	0.0714087	491.955	429.586	428.509	319.409	235.458	137.027	PCDHAC1	PCDHAC1	protocadherin alpha subfamily C, 1 [Source:HGNC Symbol;Acc:8676]	5	140306302	140391929	1	protein_coding
ENSG00000171421	693.845	-0.462878	-1.37829	0.168985	-2.73917	0.00615944	0.0714087	818.53	788.454	805.391	570.523	656.194	523.978	MRPL36	MRPL36	mitochondrial ribosomal protein L36 [Source:HGNC Symbol;Acc:14490]	5	1798500	1801480	-1	protein_coding
ENSG00000269113	126.937	-2.51359	-5.71041	0.918118	-2.73777	0.00618577	0.0716589	311.921	253.318	82.6042	89.3084	19.2998	5.17084	TRABD2B	TRABD2B	TraB domain containing 2B [Source:HGNC Symbol;Acc:44200]	1	48226200	48462567	-1	protein_coding
ENSG00000109220	620.631	0.511564	1.42559	0.186872	2.7375	0.00619077	0.071672	521.263	518.247	495.625	810.08	617.594	760.975	CHIC2	CHIC2	cysteine-rich hydrophobic domain 2 [Source:HGNC Symbol;Acc:1935]	4	54875956	54930857	-1	protein_coding
ENSG00000115486	2826.87	-0.892408	-1.85627	0.326065	-2.7369	0.00620212	0.0717585	3904.24	3989.76	3128.64	2033.08	2698.12	1207.39	GGCX	GGCX	gamma-glutamyl carboxylase [Source:HGNC Symbol;Acc:4247]	2	85771846	85788670	-1	protein_coding
ENSG00000214376	175.697	-0.669546	-1.59057	0.244714	-2.73604	0.00621838	0.0719017	216.67	239.597	191.022	123.981	155.364	127.547	VSTM5	VSTM5	V-set and transmembrane domain containing 5 [Source:HGNC Symbol;Acc:34443]	11	93551398	93583697	-1	protein_coding
ENSG00000188313	2270.44	0.812039	1.75569	0.296847	2.73555	0.00622768	0.0719643	1605.66	1415.42	1922.61	2654.03	2071.84	3953.11	PLSCR1	PLSCR1	phospholipid scramblase 1 [Source:HGNC Symbol;Acc:9092]	3	146232967	146262651	-1	protein_coding
ENSG00000143375	297.136	-1.15088	-2.22049	0.420796	-2.735	0.00623801	0.071965	519.17	502.415	207.543	184.921	224.843	143.922	CGN	CGN	cingulin [Source:HGNC Symbol;Acc:17429]	1	151482986	151511168	1	protein_coding
ENSG00000163251	651.409	-1.28512	-2.43702	0.469834	-2.73526	0.00623306	0.071965	905.407	979.498	885.93	550.56	444.861	142.198	FZD5	FZD5	frizzled family receptor 5 [Source:HGNC Symbol;Acc:4043]	2	208627310	208634287	-1	protein_coding
ENSG00000236287	2270.03	0.472104	1.38713	0.17262	2.73493	0.00623941	0.071965	2091.33	2012.83	1601.49	2750.7	2562.05	2601.79	ZBED5	ZBED5	zinc finger, BED-type containing 5 [Source:HGNC Symbol;Acc:30803]	11	10833621	10880343	-1	protein_coding
ENSG00000197362	661.399	0.483466	1.3981	0.17682	2.73423	0.00625272	0.0720738	597.673	561.522	495.625	734.43	849.192	729.95	ZNF786	ZNF786	zinc finger protein 786 [Source:HGNC Symbol;Acc:21806]	7	148766735	148787874	-1	protein_coding
ENSG00000181215	28.2742	-2.21222	-4.63387	0.809268	-2.7336	0.00626456	0.0720971	61.7561	66.4961	11.3581	7.35481	10.6149	12.0653	C4orf50	C4orf50	chromosome 4 open reading frame 50 [Source:HGNC Symbol;Acc:33766]	4	5958845	5991545	-1	protein_coding
ENSG00000149451	51.4556	-2.19881	-4.591	0.804343	-2.73367	0.00626328	0.0720971	42.9153	36.9423	173.469	29.4192	17.3698	8.61807	ADAM33	ADAM33	ADAM metallopeptidase domain 33 [Source:HGNC Symbol;Acc:15478]	20	3648612	3662893	-1	protein_coding
ENSG00000164270	80.4249	-1.02145	-2.02996	0.373677	-2.7335	0.00626643	0.0720971	102.578	99.2164	121.841	35.7234	55.9695	67.2209	HTR4	HTR4	5-hydroxytryptamine (serotonin) receptor 4, G protein-coupled [Source:HGNC Symbol;Acc:5299]	5	147830595	148056798	-1	protein_coding
ENSG00000169519	477.828	-0.555159	-1.46933	0.203215	-2.73187	0.00629754	0.0723517	607.094	557.3	541.058	419.224	421.701	320.592	METTL15	METTL15	methyltransferase like 15 [Source:HGNC Symbol;Acc:26606]	11	28129795	28355054	1	protein_coding
ENSG00000157110	1155.88	1.28209	2.43191	0.469321	2.7318	0.00629895	0.0723517	447.993	478.138	1094.51	2091.92	1929.02	893.693	RBPMS	RBPMS	RNA binding protein with multiple splicing [Source:HGNC Symbol;Acc:19097]	8	30241944	30429778	1	protein_coding
ENSG00000172766	1165.52	0.446971	1.36318	0.163622	2.73173	0.00630029	0.0723517	1082.3	997.441	879.735	1249.27	1393.45	1390.96	NAA16	NAA16	N(alpha)-acetyltransferase 16, NatA auxiliary subunit [Source:HGNC Symbol;Acc:26164]	13	41885341	41951166	1	protein_coding
ENSG00000260552	27.1667	-2.00533	-4.01481	0.734663	-2.72959	0.00634125	0.0727509	30.3547	36.9423	62.9857	15.7603	13.5099	3.44723	RP11-49I11.1			18	33759959	33767411	-1	antisense
ENSG00000054392	1480.1	-0.790032	-1.72911	0.289458	-2.72935	0.00634587	0.0727509	1765.81	1877.72	1982.5	1249.27	1312.39	692.892	HHAT	HHAT	hedgehog acyltransferase [Source:HGNC Symbol;Acc:18270]	1	210501596	210849638	1	protein_coding
ENSG00000100138	7546.56	-0.388607	-1.30913	0.142383	-2.7293	0.00634684	0.0727509	9167.12	8883.03	7620.24	6642.44	6655.54	6311.01	NHP2L1	NHP2L1	NHP2 non-histone chromosome protein 2-like 1 (S. cerevisiae) [Source:HGNC Symbol;Acc:7819]	22	42069934	42086508	-1	protein_coding
ENSG00000235162	979.162	-1.27003	-2.41166	0.465501	-2.7283	0.00636608	0.0729168	1009.03	937.278	2206.57	752.292	308.797	661.006	C12orf75	C12orf75	chromosome 12 open reading frame 75 [Source:HGNC Symbol;Acc:35164]	12	105629068	105789875	1	protein_coding
ENSG00000118276	2830.84	-0.853177	-1.80647	0.312732	-2.72814	0.00636919	0.0729168	3604.88	3204.48	4122.98	2648.78	2150	1253.93	B4GALT6	B4GALT6	UDP-Gal:betaGlcNAc beta 1,4- galactosyltransferase, polypeptide 6 [Source:HGNC Symbol;Acc:929]	18	29202210	29265799	-1	protein_coding
ENSG00000122367	56.578	-1.10172	-2.1461	0.403889	-2.72778	0.00637626	0.0729447	59.6627	75.9955	96.0274	28.3685	41.4946	37.9195	LDB3	LDB3	LIM domain binding 3 [Source:HGNC Symbol;Acc:15710]	10	88428206	88495825	1	protein_coding
ENSG00000008130	5456.6	0.887756	1.8503	0.325471	2.72761	0.00637951	0.0729447	3658.26	3641.45	4187	5328.03	5291.05	10633.8	NADK	NADK	NAD kinase [Source:HGNC Symbol;Acc:29831]	1	1682671	1711896	-1	protein_coding
ENSG00000128602	1569.27	0.91424	1.88458	0.335213	2.72734	0.00638465	0.0729584	931.575	942.556	1389.82	2019.42	2787.86	1344.42	SMO	SMO	smoothened, frizzled family receptor [Source:HGNC Symbol;Acc:11119]	7	128828713	128853386	1	protein_coding
ENSG00000067840	4024.57	0.624602	1.54179	0.22909	2.72645	0.006402	0.0731115	3036.52	3207.64	3255.64	5398.43	5660.64	3588.56	PDZD4	PDZD4	PDZ domain containing 4 [Source:HGNC Symbol;Acc:21167]	X	153067621	153096020	-1	protein_coding
ENSG00000247746	144.184	0.690209	1.61352	0.253334	2.7245	0.00643982	0.0733004	124.559	99.2164	107.386	167.059	166.943	199.939	USP51	USP51	ubiquitin specific peptidase 51 [Source:HGNC Symbol;Acc:23086]	X	55511049	55515635	-1	protein_coding
ENSG00000130590	372.063	0.753724	1.68614	0.276615	2.72481	0.00643389	0.0733004	277.379	262.818	291.18	401.362	378.277	621.363	SAMD10	SAMD10	sterile alpha motif domain containing 10 [Source:HGNC Symbol;Acc:16129]	20	62605466	62611361	-1	protein_coding
ENSG00000119599	875.127	-0.535128	-1.44907	0.196403	-2.72464	0.0064371	0.0733004	984.957	1142.04	979.893	631.463	837.612	674.795	DCAF4	DCAF4	DDB1 and CUL4 associated factor 4 [Source:HGNC Symbol;Acc:20229]	14	73393040	73426411	1	protein_coding
ENSG00000176055	1066.47	-0.584932	-1.49997	0.214715	-2.72422	0.00644533	0.0733004	1432.95	1279.26	1126.52	1012.86	825.067	722.194	MBLAC2	MBLAC2	metallo-beta-lactamase domain containing 2 [Source:HGNC Symbol;Acc:33711]	5	89754020	89770585	-1	protein_coding
ENSG00000261594	1106.93	-1.57739	-2.9843	0.578993	-2.72437	0.00644235	0.0733004	2018.06	2041.32	914.842	988.696	487.321	191.321	TPBGL	TPBGL	trophoblast glycoprotein-like [Source:HGNC Symbol;Acc:44159]	11	74951950	74954742	1	protein_coding
ENSG00000114480	2702.43	-0.939719	-1.91815	0.344956	-2.72417	0.00644625	0.0733004	3616.4	4046.76	2994.4	2641.43	1806.46	1109.15	GBE1	GBE1	glucan (1,4-alpha-), branching enzyme 1 [Source:HGNC Symbol;Acc:4180]	3	81538850	81811312	-1	protein_coding
ENSG00000135074	3437.64	2.091	4.26042	0.767522	2.72435	0.00644287	0.0733004	494.049	416.92	3009.89	10146.5	3306.06	3252.46	ADAM19	ADAM19	ADAM metallopeptidase domain 19 [Source:HGNC Symbol;Acc:197]	5	156822542	157002783	-1	protein_coding
ENSG00000268575	255.674	0.929351	1.90442	0.341178	2.72395	0.00645064	0.0733053	155.96	177.323	195.152	257.418	267.303	480.888	RP1-283E3.8			1	1634175	1669127	-1	processed_transcript
ENSG00000148175	17771	-0.821859	-1.76768	0.301758	-2.72357	0.00645804	0.0733443	25116.9	23036.1	19946.9	15181.4	15400.3	7944.13	STOM	STOM	stomatin [Source:HGNC Symbol;Acc:3383]	9	124101355	124132531	-1	protein_coding
ENSG00000108960	4426.72	-0.622263	-1.53929	0.228572	-2.72239	0.00648117	0.0735619	6294.94	5662.72	4142.6	3781.42	3671.79	3006.84	MMD	MMD	monocyte to macrophage differentiation-associated [Source:HGNC Symbol;Acc:7153]	17	53469974	53499353	-1	protein_coding
ENSG00000260388	7.88931	2.70796	6.53395	0.994922	2.72178	0.0064932	0.0735671	2.09343	3.16648	1.03255	14.7096	12.5449	13.7889	LINC00562	LINC00562	long intergenic non-protein coding RNA 562 [Source:HGNC Symbol;Acc:43706]	13	48504290	48506757	-1	lincRNA
ENSG00000141497	10.7256	5.81955	56.4753	2.13815	2.72177	0.00649327	0.0735671	1.04671	0	0	1.05069	1.92998	60.3265	ZMYND15	ZMYND15	zinc finger, MYND-type containing 15 [Source:HGNC Symbol;Acc:20997]	17	4643319	4649411	1	protein_coding
ENSG00000160963	660.856	1.44899	2.73017	0.532399	2.72162	0.00649628	0.0735671	305.64	263.873	493.56	328.865	1360.64	1212.56	COL26A1	COL26A1	collagen, type XXVI, alpha 1 [Source:HGNC Symbol;Acc:18038]	7	101006101	101202304	1	polymorphic_pseudogene
ENSG00000156858	1949.17	0.420113	1.33803	0.154365	2.72156	0.00649753	0.0735671	1596.24	1658.18	1748.11	1988.95	2262.9	2440.64	PRR14	PRR14	proline rich 14 [Source:HGNC Symbol;Acc:28458]	16	30662038	30667761	1	protein_coding
ENSG00000112796	17.8628	4.0121	16.1347	1.47481	2.72041	0.00652006	0.0737143	0	3.16648	3.09766	3.15206	11.5799	86.1807	ENPP5	ENPP5	ectonucleotide pyrophosphatase/phosphodiesterase 5 (putative) [Source:HGNC Symbol;Acc:13717]	6	46126924	46138708	-1	protein_coding
ENSG00000102796	340.28	1.22094	2.33099	0.448836	2.72025	0.0065233	0.0737143	212.483	192.1	208.576	274.229	341.607	812.684	DHRS12	DHRS12	dehydrogenase/reductase (SDR family) member 12 [Source:HGNC Symbol;Acc:25832]	13	52342129	52378293	-1	protein_coding
ENSG00000058866	563.535	-1.52384	-2.87555	0.560258	-2.71989	0.00653044	0.0737143	997.518	1006.94	503.886	550.56	185.278	137.027	DGKG	DGKG	diacylglycerol kinase, gamma 90kDa [Source:HGNC Symbol;Acc:2853]	3	185823457	186080026	-1	protein_coding
ENSG00000107140	616.6	0.878724	1.83875	0.323043	2.72015	0.00652528	0.0737143	409.265	379.978	514.211	717.619	561.625	1116.9	TESK1	TESK1	testis-specific kinase 1 [Source:HGNC Symbol;Acc:11731]	9	35605367	35610038	1	protein_coding
ENSG00000116254	1006.34	0.697806	1.62204	0.256547	2.71999	0.00652842	0.0737143	788.175	820.118	694.908	1074.85	1020	1640.02	CHD5	CHD5	chromodomain helicase DNA binding protein 5 [Source:HGNC Symbol;Acc:16816]	1	6161853	6240183	-1	protein_coding
ENSG00000140326	715.553	0.553423	1.46756	0.203596	2.71825	0.0065629	0.0740355	568.365	515.081	656.704	789.066	781.643	982.459	CDAN1	CDAN1	codanin 1 [Source:HGNC Symbol;Acc:1713]	15	43015757	43029324	-1	protein_coding
ENSG00000165072	10.9336	-2.67774	-6.39854	0.985467	-2.71723	0.00658306	0.0740974	20.9343	25.3318	10.3255	5.25343	2.89497	0.861807	MAMDC2	MAMDC2	MAM domain containing 2 [Source:HGNC Symbol;Acc:23673]	9	72658497	72841886	1	protein_coding
ENSG00000165115	392.699	-0.442495	-1.35895	0.162829	-2.71755	0.00657681	0.0740974	462.647	447.529	447.095	326.764	354.152	318.007	KIF27	KIF27	kinesin family member 27 [Source:HGNC Symbol;Acc:18632]	9	86451613	86536342	-1	protein_coding
ENSG00000172209	1274.37	-0.910799	-1.88009	0.33513	-2.71775	0.00657278	0.0740974	1932.23	1625.46	1433.18	1307.05	624.349	723.918	GPR22	GPR22	G protein-coupled receptor 22 [Source:HGNC Symbol;Acc:4477]	7	107110463	107116098	1	protein_coding
ENSG00000028137	3538.41	1.96949	3.91629	0.724832	2.71716	0.00658439	0.0740974	1275.94	1264.48	1778.06	2327.27	1349.06	13235.6	TNFRSF1B	TNFRSF1B	tumor necrosis factor receptor superfamily, member 1B [Source:HGNC Symbol;Acc:11917]	1	12227060	12269285	1	protein_coding
ENSG00000148362	1178.01	0.612459	1.52886	0.225514	2.71583	0.00661096	0.0743512	811.203	823.285	1160.59	1346.98	1331.69	1594.34	C9orf142	C9orf142	chromosome 9 open reading frame 142 [Source:HGNC Symbol;Acc:27849]	9	139886870	139888436	1	protein_coding
ENSG00000168546	1176.38	1.08072	2.11509	0.398074	2.71487	0.00663023	0.0745227	816.437	752.567	696.973	792.218	2373.88	1626.23	GFRA2	GFRA2	GDNF family receptor alpha 2 [Source:HGNC Symbol;Acc:4244]	8	21547915	21669869	-1	protein_coding
ENSG00000060718	11.439	-3.13454	-8.78194	1.15498	-2.71394	0.00664883	0.0746116	18.8408	12.6659	29.944	5.25343	1.92998	0	COL11A1	COL11A1	collagen, type XI, alpha 1 [Source:HGNC Symbol;Acc:2186]	1	103342023	103574052	-1	protein_coding
ENSG00000267370	20.9399	1.52699	2.88184	0.562662	2.71387	0.00665023	0.0746116	11.5138	11.6104	9.29298	27.3179	27.9847	37.9195	CTD-2623N2.3			19	9866828	9867539	-1	pseudogene
ENSG00000025770	2525.53	0.381448	1.30265	0.140554	2.71389	0.00664976	0.0746116	2089.24	2084.6	2406.88	2917.76	2728.03	2926.7	NCAPH2	NCAPH2	non-SMC condensin II complex, subunit H2 [Source:HGNC Symbol;Acc:25071]	22	50946645	50961901	1	protein_coding
ENSG00000228032	969.946	0.520881	1.43483	0.192118	2.71126	0.00670285	0.0751296	848.885	887.67	653.606	1156.81	1185.97	1086.74	C14orf144	C14orf144	chromosome 14 open reading frame 144 [Source:HGNC Symbol;Acc:20358]	14	104710541	104712473	1	protein_coding
ENSG00000145332	3377.52	-0.392894	-1.31302	0.144916	-2.71118	0.00670452	0.0751296	3948.2	3646.73	3908.21	3135.25	3005.95	2620.75	KLHL8	KLHL8	kelch-like family member 8 [Source:HGNC Symbol;Acc:18644]	4	88081255	88161466	-1	protein_coding
[truncated: 56,253 more rows]

## Sheet: GO terms deregulated genes
PANTHER version 14.0
[truncated: 475 more rows]

[truncated: 9 more sheets: DESeq data TCF4, Overview Enrichment Analysis, Enrichment Analysis (EA), GO term  EA, Overlap SysID genes, GO terms SysID genes, Overlap Cheng et al. , Overlap Gan and Sun et al., CRISPR Cas9]
